# Supplementary material for: The global contribution of invasive vertebrate eradication as a key island restoration tool
Source: Sci Rep. 2022 Aug 10;12:13391. doi: 10.1038/s41598-022-14982-5 (PMC9365850; doi:10.1038/s41598-022-14982-5)
Supplement: Supplementary file 2 — Supplementary Information 2. [file 41598_2022_14982_MOESM2_ESM.xlsx]

## Sheet: DIISE_DataTable_Islands
Supplementary Data. The 998 islands targeted for one or more invasive species eradication effort. See methods for definition of terms.
All data from the Database of Island Invasive Species Eradications is available at diise.islandconservation.org;
The data from this analysis plus the code are available via the Zenodo Digital Repository at https://doi.org/10.5281/zenodo.6663551
GID2_ID	Corrected_Island_Name	ISO2	Country	ISO3	CountryTerritory	UNEP_REGION	UNEP_REGION_TERRITORY	SIDS	Income group (WorldBank2019)	Island_Nation	Geographic_Zone	Lat_GID2	Long_GID2	Area_GID2	Area_GID2_ha	Count_Eradication_Efforts
26906	Adele	NZ	NEW ZEALAND	NZL	NEW ZEALAND	Asia and the Pacific	FALSE	NA	High income	Island Nation	Temperate	-40.9804	173.06	0.856773	85.6773	3
457957	Adele	AU	AUSTRALIA	AUS	AUSTRALIA	Asia and the Pacific	FALSE	NA	High income	Nation with islands	Tropical	-15.5238	123.157	3.53387	353.387	4
163480	Adugak	US	UNITED STATES	USA	UNITED STATES	North America	FALSE	NA	High income	Nation with islands	Subpolar	52.9071	-169.161	0.753921	75.3921	1
100870	Agattu	US	UNITED STATES	USA	UNITED STATES	North America	FALSE	NA	High income	Nation with islands	Subpolar	52.431	173.589	221.724	22172.4	1
353599	Aguiguan	US	UNITED STATES	MNP	NORTHERN MARIANA ISLANDS	Asia and the Pacific	TRUE	Associate Member	High income	Nation with islands	Tropical	14.8525	145.559	7.20462	720.462	1
331554	Ah Chong	AU	AUSTRALIA	AUS	AUSTRALIA	Asia and the Pacific	FALSE	NA	High income	Nation with islands	Tropical	-20.5254	115.545	0.189797	18.9797	1
242232	Ailsa Craig	GB	UNITED KINGDOM	GBR	UNITED KINGDOM	Europe	FALSE	NA	High income	Island Nation	Subpolar	55.252	-5.11667	1.00515	100.515	2
100897	Alaid	US	UNITED STATES	USA	UNITED STATES	North America	FALSE	NA	High income	Nation with islands	Subpolar	52.7602	173.899	6.85709	685.709	1
30242	Alegranza	ES	SPAIN	ESP	SPAIN	Europe	FALSE	NA	High income	Nation with islands	Subtropical	29.3992	-13.5117	10.1408	1014.08	1
403236	Allen Cay	BS	BAHAMAS	BHS	BAHAMAS	Latin America and the Caribbean	FALSE	UN Member	High income	Island Nation	Subtropical	24.7501	-76.8396	0.0778964	7.78964	1
27012	Allports (Negara)	NZ	NEW ZEALAND	NZL	NEW ZEALAND	Asia and the Pacific	FALSE	NA	High income	Island Nation	Temperate	-41.2366	174.056	0.145842	14.5842	2
332140	Alpha	AU	AUSTRALIA	AUS	AUSTRALIA	Asia and the Pacific	FALSE	NA	High income	Nation with islands	Tropical	-20.4094	115.527	0.971357	97.1357	3
25884	Althorpes	AU	AUSTRALIA	AUS	AUSTRALIA	Asia and the Pacific	FALSE	NA	High income	Nation with islands	Temperate	-35.3717	136.86	0.911025	91.1025	2
62144	Amamioshima	JP	JAPAN	JPN	JAPAN	Asia and the Pacific	FALSE	NA	High income	Island Nation	Subtropical	28.3119	129.426	711.669	71166.9	1
160099	Amatignak	US	UNITED STATES	USA	UNITED STATES	North America	FALSE	NA	High income	Nation with islands	Subpolar	51.2615	-179.109	35.0356	3503.56	1
100860	Amchitka	US	UNITED STATES	USA	UNITED STATES	North America	FALSE	NA	High income	Nation with islands	Subpolar	51.5062	179.023	300.778	30077.8	1
160018	Amlia	US	UNITED STATES	USA	UNITED STATES	North America	FALSE	NA	High income	Nation with islands	Subpolar	52.0876	-173.571	453.693	45369.3	1
457861	Amsterdam	FR	FRANCE	ATF	FRENCH SOUTHERN TERRITORIES		FALSE	NA		Nation with islands	Temperate	-37.8386	77.5564	57.8425	5784.25	1
160086	Amukta	US	UNITED STATES	USA	UNITED STATES	North America	FALSE	NA	High income	Nation with islands	Subpolar	52.4876	-171.259	48.1806	4818.06	1
389353	Amy (Outer Knob)	GB	UNITED KINGDOM	FLK	FALKLAND ISLANDS (MALVINAS)		FALSE	NA		Island Nation	Subpolar	-51.8054	-58.1408	0.0689089	6.89089	1
38057	Anacapa East	US	UNITED STATES	USA	UNITED STATES	North America	FALSE	NA	High income	Nation with islands	Subtropical	34.0147	-119.367	0.451866	45.1866	3
39759	Anacapa Middle	US	UNITED STATES	USA	UNITED STATES	North America	FALSE	NA	High income	Nation with islands	Subtropical	34.0058	-119.393	0.633291	63.3291	1
34693	Anacapa West	US	UNITED STATES	USA	UNITED STATES	North America	FALSE	NA	High income	Nation with islands	Subtropical	34.011	-119.426	1.81704	181.704	1
353596	Anatahan	US	UNITED STATES	MNP	NORTHERN MARIANA ISLANDS	Asia and the Pacific	TRUE	Associate Member	High income	Nation with islands	Tropical	16.352	145.677	33.9884	3398.84	2
26753	Anchor	NZ	NEW ZEALAND	NZL	NEW ZEALAND	Asia and the Pacific	FALSE	NA	High income	Island Nation	Temperate	-45.7573	166.519	11.6144	1161.44	2
356333	Anchorage	CK	COOK ISLANDS	COK	COOK ISLANDS	Asia and the Pacific	TRUE	Associate Member		Island Nation	Tropical	-13.248	-163.104	0.147475	14.7475	3
330976	Angel	AU	AUSTRALIA	AUS	AUSTRALIA	Asia and the Pacific	FALSE	NA	High income	Nation with islands	Tropical	-20.4926	116.805	8.9756	897.56	1
242066	Anglesey	GB	UNITED KINGDOM	GBR	UNITED KINGDOM	Europe	FALSE	NA	High income	Island Nation	Subpolar	53.2875	-4.36106	674.227	67422.7	1
100224	Anijima	JP	JAPAN	JPN	JAPAN	Asia and the Pacific	FALSE	NA	High income	Island Nation	Subtropical	27.1224	142.21	7.87908	787.908	1
464134	Anonyme	SC	SEYCHELLES	SYC	SEYCHELLES	Africa	FALSE	UN Member	High income	Island Nation	Tropical	-4.66367	55.5245	0.105913	10.5913	2
26724	Antipodes	NZ	NEW ZEALAND	NZL	NEW ZEALAND	Asia and the Pacific	FALSE	NA	High income	Island Nation	Temperate	-49.6887	178.773	20.0897	2008.97	1
31048	Aorangi	NZ	NEW ZEALAND	NZL	NEW ZEALAND	Asia and the Pacific	FALSE	NA	High income	Island Nation	Temperate	-35.4816	174.739	1.10252	110.252	1
463840	Arch	NZ	NEW ZEALAND	NZL	NEW ZEALAND	Asia and the Pacific	FALSE	NA	High income	Island Nation	Temperate	-35.9105	175.102	0.00878156	0.878156	1
179555	Arichika	CA	CANADA	CAN	CANADA	North America	FALSE	NA	High income	Nation with islands	Subpolar	52.4717	-131.341	0.150203	15.0203	1
19665	Aride	SC	SEYCHELLES	SYC	SEYCHELLES	Africa	FALSE	UN Member	High income	Island Nation	Tropical	-4.21194	55.6669	0.641995	64.1995	4
4732	Ascension	GB	UNITED KINGDOM	SHN	SAINT HELENA		FALSE	NA		Island Nation	Tropical	-7.94358	-14.3671	97.0853	9708.53	2
19637	Assumption	SC	SEYCHELLES	SYC	SEYCHELLES	Africa	FALSE	UN Member	High income	Island Nation	Tropical	-9.73145	46.5118	11.4439	1144.39	2
88888050	Aster	AU	AUSTRALIA	AUS	AUSTRALIA	Asia and the Pacific	FALSE	NA	High income	Nation with islands	Tropical	-20.4304	115.579	0.00647933	0.647933	1
3612	Asunción	MX	MEXICO	MEX	MEXICO	Latin America and the Caribbean	FALSE	NA	Upper middle income	Nation with islands	Subtropical	27.1033	-114.293	0.432739	43.2739	1
31013	Atihau (Trig)	NZ	NEW ZEALAND	NZL	NEW ZEALAND	Asia and the Pacific	FALSE	NA	High income	Island Nation	Temperate	-35.9133	175.099	0.161869	16.1869	1
351894	Atiu	CK	COOK ISLANDS	COK	COOK ISLANDS	Asia and the Pacific	TRUE	Associate Member		Island Nation	Tropical	-19.9953	-158.115	29.4688	2946.88	1
100854	Attu	US	UNITED STATES	USA	UNITED STATES	North America	FALSE	NA	High income	Nation with islands	Subpolar	52.8984	172.929	885.332	88533.2	1
23950	Auckland	NZ	NEW ZEALAND	NZL	NEW ZEALAND	Asia and the Pacific	FALSE	NA	High income	Island Nation	Subpolar	-50.7081	166.103	462.988	46298.8	3
15109	Australia	FR	FRANCE	ATF	FRENCH SOUTHERN TERRITORIES		FALSE	NA		Nation with islands	Temperate	-49.4538	69.8504	19.4748	1947.48	2
160098	Avatanak	US	UNITED STATES	USA	UNITED STATES	North America	FALSE	NA	High income	Nation with islands	Subpolar	54.0739	-165.327	34.9905	3499.05	1
30852	Awaiti (Tawhitinui)	NZ	NEW ZEALAND	NZL	NEW ZEALAND	Asia and the Pacific	FALSE	NA	High income	Island Nation	Temperate	-41.0531	173.807	0.030767	3.0767	2
21785	Babel	AU	AUSTRALIA	AUS	AUSTRALIA	Asia and the Pacific	FALSE	NA	High income	Nation with islands	Temperate	-39.948	148.332	4.41226	441.226	1
242043	Bagaud	FR	FRANCE	FRA	FRANCE	Europe	FALSE	NA	High income	Nation with islands	Temperate	43.0123	6.36324	0.576119	57.6119	1
362235	Bainbridge - 1	EC	ECUADOR	ECU	ECUADOR	Latin America and the Caribbean	FALSE	NA	Upper middle income	Nation with islands	Tropical	-0.343557	-90.5589	0.0893728	8.93728	2
362234	Bainbridge - 2	EC	ECUADOR	ECU	ECUADOR	Latin America and the Caribbean	FALSE	NA	Upper middle income	Nation with islands	Tropical	-0.348447	-90.5585	0.0234385	2.34385	1
362233	Bainbridge - 3	EC	ECUADOR	ECU	ECUADOR	Latin America and the Caribbean	FALSE	NA	Upper middle income	Nation with islands	Tropical	-0.35133	-90.5661	0.204708	20.4708	1
354621	Baker	US	UNITED STATES	USA	UNITED STATES MINOR OUTLYING ISLANDS	Asia and the Pacific	TRUE	NA		Nation with islands	Tropical	0.194806	-176.478	1.65669	165.669	1
356520	Baltra	EC	ECUADOR	ECU	ECUADOR	Latin America and the Caribbean	FALSE	NA	Upper middle income	Nation with islands	Tropical	-0.45392	-90.2755	25.134	2513.4	2
356533	Bartolomé	EC	ECUADOR	ECU	ECUADOR	Latin America and the Caribbean	FALSE	NA	Upper middle income	Nation with islands	Tropical	-0.285256	-90.5493	1.25248	125.248	1
30823	Bauza	NZ	NEW ZEALAND	NZL	NEW ZEALAND	Asia and the Pacific	FALSE	NA	High income	Island Nation	Temperate	-45.2906	166.914	4.7025	470.25	1
420365	Bay Cay	GB	UNITED KINGDOM	TCA	TURKS AND CAICOS ISLANDS	Latin America and the Caribbean	TRUE	Associate Member	High income	Island Nation	Tropical	21.9156	-71.8901	0.307169	30.7169	1
464119	Beacon	AU	AUSTRALIA	AUS	AUSTRALIA	Asia and the Pacific	FALSE	NA	High income	Nation with islands	Tropical	-20.6341	115.569	0.0550467	5.50467	1
339099	Beautemps Beaupre	FR	FRANCE	NCL	NEW CALEDONIA	Asia and the Pacific	TRUE	Associate Member	High income	Nation with islands	Tropical	-20.4095	166.14	0.536698	53.6698	2
388797	Beaver	GB	UNITED KINGDOM	FLK	FALKLAND ISLANDS (MALVINAS)		FALSE	NA		Island Nation	Subpolar	-51.8374	-61.2677	38.4583	3845.83	2
464131	Bedout	AU	AUSTRALIA	AUS	AUSTRALIA	Asia and the Pacific	FALSE	NA	High income	Nation with islands	Tropical	-19.5892	119.1	0.301241	30.1241	1
248470	Benbecula	GB	UNITED KINGDOM	GBR	UNITED KINGDOM	Europe	FALSE	NA	High income	Island Nation	Subpolar	57.4453	-7.30924	81.0356	8103.56	2
24042	Bench	NZ	NEW ZEALAND	NZL	NEW ZEALAND	Asia and the Pacific	FALSE	NA	High income	Island Nation	Temperate	-46.9093	168.24	1.74914	174.914	3
393278	Bense	GB	UNITED KINGDOM	FLK	FALKLAND ISLANDS (MALVINAS)		FALSE	NA		Island Nation	Subpolar	-51.4939	-60.5229	1.10891	110.891	3
240442	Berlenga Grande	PT	PORTUGAL	PRT	PORTUGAL	Europe	FALSE	NA	High income	Nation with islands	Temperate	39.4152	-9.51	0.832565	83.2565	1
330870	Bernier	AU	AUSTRALIA	AUS	AUSTRALIA	Asia and the Pacific	FALSE	NA	High income	Nation with islands	Subtropical	-24.8577	113.143	41.3967	4139.67	1
344433	Betio	KI	KIRIBATI	KIR	KIRIBATI	Asia and the Pacific	FALSE	UN Member	Lower middle income	Island Nation	Tropical	1.35524	172.932	1.71242	171.242	2
21755	Big	AU	AUSTRALIA	AUS	AUSTRALIA	Asia and the Pacific	FALSE	NA	High income	Nation with islands	Subtropical	-34.4912	150.93	0.189262	18.9262	1
110000264	Big Ambo	KI	KIRIBATI	KIR	KIRIBATI	Asia and the Pacific	FALSE	UN Member	Lower middle income	Island Nation	Tropical	1.83816	-157.432	0.0180589	1.80589	1
110000249	Big Fred/Tonga	KI	KIRIBATI	KIR	KIRIBATI	Asia and the Pacific	FALSE	UN Member	Lower middle income	Island Nation	Tropical	1.84668	-157.415	0.0497647	4.97647	1
26007	Big Green	AU	AUSTRALIA	AUS	AUSTRALIA	Asia and the Pacific	FALSE	NA	High income	Nation with islands	Temperate	-40.1846	147.979	1.2279	122.79	1
164052	Big Koniuji	US	UNITED STATES	USA	UNITED STATES	North America	FALSE	NA	High income	Nation with islands	Subpolar	55.1226	-159.565	89.0314	8903.14	1
110000246	Big Nimroona	KI	KIRIBATI	KIR	KIRIBATI	Asia and the Pacific	FALSE	UN Member	Lower middle income	Island Nation	Tropical	1.8301	-157.424	0.0676092	6.76092	1
389340	Big Samuel	GB	UNITED KINGDOM	FLK	FALKLAND ISLANDS (MALVINAS)		FALSE	NA		Island Nation	Subpolar	-51.9426	-58.6683	0.681953	68.1953	1
389342	Big Samuel South Islet	GB	UNITED KINGDOM	FLK	FALKLAND ISLANDS (MALVINAS)		FALSE	NA		Island Nation	Subpolar	-51.9501	-58.6857	0.0090236	0.90236	1
389337	Big Samuel Southwest Islet	GB	UNITED KINGDOM	FLK	FALKLAND ISLANDS (MALVINAS)		FALSE	NA		Island Nation	Subpolar	-51.946	-58.6881	0.00604561	0.604561	1
389075	Big Samuel West Tied Islets	GB	UNITED KINGDOM	FLK	FALKLAND ISLANDS (MALVINAS)		FALSE	NA		Island Nation	Subpolar	-51.9424	-58.6921	0.044775	4.4775	1
393294	Big Shag	GB	UNITED KINGDOM	FLK	FALKLAND ISLANDS (MALVINAS)		FALSE	NA		Island Nation	Subpolar	-51.395	-58.3152	0.123652	12.3652	1
110000266	Big Tibo	KI	KIRIBATI	KIR	KIRIBATI	Asia and the Pacific	FALSE	UN Member	Lower middle income	Island Nation	Tropical	1.8428	-157.439	0.046864	4.6864	1
19662	Bird	SC	SEYCHELLES	SYC	SEYCHELLES	Africa	FALSE	UN Member	High income	Island Nation	Tropical	-3.71939	55.2057	0.990885	99.0885	3
163391	Bird	US	UNITED STATES	USA	UNITED STATES	North America	FALSE	NA	High income	Nation with islands	Subpolar	54.6677	-163.289	0.294707	29.4707	1
352270	Birnie	KI	KIRIBATI	KIR	KIRIBATI	Asia and the Pacific	FALSE	UN Member	Lower middle income	Island Nation	Tropical	-3.58454	-171.517	0.505801	50.5801	1
173922	Bischof	CA	CANADA	CAN	CANADA	North America	FALSE	NA	High income	Nation with islands	Subpolar	52.5787	-131.566	0.468784	46.8784	2
464185	Bloodwood	AU	AUSTRALIA	AUS	AUSTRALIA	Asia and the Pacific	FALSE	NA	High income	Nation with islands	Tropical	-20.5159	115.529	0.0322354	3.22354	1
331193	Bluebell	AU	AUSTRALIA	AUS	AUSTRALIA	Asia and the Pacific	FALSE	NA	High income	Nation with islands	Tropical	-20.3961	115.522	0.568006	56.8006	3
395235	Boisseau	FR	FRANCE	MTQ	MARTINIQUE	Latin America and the Caribbean	TRUE	Associate Member		Nation with islands	Tropical	14.674	-60.8803	0.00548713	0.548713	1
241495	Bono	FR	FRANCE	FRA	FRANCE	Europe	FALSE	NA	High income	Nation with islands	Temperate	48.8829	-3.48099	0.255539	25.5539	1
331150	Boodie	AU	AUSTRALIA	AUS	AUSTRALIA	Asia and the Pacific	FALSE	NA	High income	Nation with islands	Tropical	-20.9618	115.327	1.98279	198.279	1
331919	Boomerang	AU	AUSTRALIA	AUS	AUSTRALIA	Asia and the Pacific	FALSE	NA	High income	Nation with islands	Tropical	-20.7347	115.481	0.0702669	7.02669	1
236245	Bosc	ES	SPAIN	ESP	SPAIN	Europe	FALSE	NA	High income	Nation with islands	Temperate	38.969	1.21696	0.174594	17.4594	1
21317	Boston	AU	AUSTRALIA	AUS	AUSTRALIA	Asia and the Pacific	FALSE	NA	High income	Nation with islands	Subtropical	-34.7021	135.93	9.63748	963.748	1
388955	Bottom	GB	UNITED KINGDOM	FLK	FALKLAND ISLANDS (MALVINAS)		FALSE	NA		Island Nation	Subpolar	-51.6735	-57.7276	0.0976884	9.76884	1
22254	Bowen	AU	AUSTRALIA	AUS	AUSTRALIA	Asia and the Pacific	FALSE	NA	High income	Nation with islands	Temperate	-35.1183	150.769	0.67591	67.591	2
26877	Breaksea	NZ	NEW ZEALAND	NZL	NEW ZEALAND	Asia and the Pacific	FALSE	NA	High income	Island Nation	Temperate	-45.5786	166.637	1.58308	158.308	1
333631	Bresnahan	AU	AUSTRALIA	AUS	AUSTRALIA	Asia and the Pacific	FALSE	NA	High income	Nation with islands	Tropical	-17.6671	146.168	0.0133395	1.33395	1
464169	Bridled	AU	AUSTRALIA	AUS	AUSTRALIA	Asia and the Pacific	FALSE	NA	High income	Nation with islands	Tropical	-20.6384	115.558	0.260818	26.0818	1
331986	Brooke	AU	AUSTRALIA	AUS	AUSTRALIA	Asia and the Pacific	FALSE	NA	High income	Nation with islands	Tropical	-20.4336	115.504	0.109035	10.9035	1
133680	Brooks	US	UNITED STATES	USA	UNITED STATES	North America	FALSE	NA	High income	Nation with islands	Temperate	37.8974	-122.356	0.308168	30.8168	2
25214	Broughton	AU	AUSTRALIA	AUS	AUSTRALIA	Asia and the Pacific	FALSE	NA	High income	Nation with islands	Subtropical	-32.6169	152.316	1.47875	147.875	2
26945	Browns	NZ	NEW ZEALAND	NZL	NEW ZEALAND	Asia and the Pacific	FALSE	NA	High income	Island Nation	Temperate	-36.8307	174.895	0.623054	62.3054	3
21697	Brush	AU	AUSTRALIA	AUS	AUSTRALIA	Asia and the Pacific	FALSE	NA	High income	Nation with islands	Temperate	-35.5291	150.417	0.410562	41.0562	1
390597	Buck	US	UNITED STATES	VIR	VIRGIN ISLANDS, U.S.	Latin America and the Caribbean	TRUE	Associate Member	High income	Nation with islands	Tropical	17.7871	-64.6209	0.693344	69.3344	4
420479	Buck	US	UNITED STATES	VIR	VIRGIN ISLANDS, U.S.	Latin America and the Caribbean	TRUE	Associate Member	High income	Nation with islands	Tropical	18.2771	-64.894	0.17067	17.067	2
36465	Bugio	PT	PORTUGAL	PRT	PORTUGAL	Europe	FALSE	NA	High income	Nation with islands	Subtropical	32.4296	-16.4836	3.32091	332.091	3
395260	Burgaux	FR	FRANCE	MTQ	MARTINIQUE	Latin America and the Caribbean	TRUE	Associate Member		Nation with islands	Tropical	14.4125	-60.8323	0.00609924	0.609924	3
31017	Burgess	NZ	NEW ZEALAND	NZL	NEW ZEALAND	Asia and the Pacific	FALSE	NA	High income	Island Nation	Temperate	-35.9043	175.113	0.600382	60.0382	2
252319	Burray	GB	UNITED KINGDOM	GBR	UNITED KINGDOM	Europe	FALSE	NA	High income	Island Nation	Subpolar	58.8541	-2.9121	9.64414	964.414	1
332347	Buttercup	AU	AUSTRALIA	AUS	AUSTRALIA	Asia and the Pacific	FALSE	NA	High income	Nation with islands	Tropical	-20.4849	115.536	0.0563584	5.63584	1
21954	Cabbage Tree	AU	AUSTRALIA	AUS	AUSTRALIA	Asia and the Pacific	FALSE	NA	High income	Nation with islands	Subtropical	-32.688	152.225	0.306161	30.6161	1
235930	Cabrera Gran	ES	SPAIN	ESP	SPAIN	Europe	FALSE	NA	High income	Nation with islands	Temperate	39.1451	2.9435	12.0337	1203.37	3
463608	Cabritos	DO	DOMINICAN REPUBLIC	DOM	DOMINICAN REPUBLIC	Latin America and the Caribbean	FALSE	UN Member	Upper middle income	Island Nation	Tropical	18.4895	-71.6863	22.5526	2255.26	3
36468	Cal	PT	PORTUGAL	PRT	PORTUGAL	Europe	FALSE	NA	High income	Nation with islands	Subtropical	33.0073	-16.386	1.50313	150.313	2
242216	Caldey	GB	UNITED KINGDOM	GBR	UNITED KINGDOM	Europe	FALSE	NA	High income	Island Nation	Subpolar	51.6369	-4.69088	1.85314	185.314	1
393412	Calf	GB	UNITED KINGDOM	FLK	FALKLAND ISLANDS (MALVINAS)		FALSE	NA		Island Nation	Subpolar	-51.4016	-60.0909	0.0483255	4.83255	1
393410	Calf Islet	GB	UNITED KINGDOM	FLK	FALKLAND ISLANDS (MALVINAS)		FALSE	NA		Island Nation	Subpolar	-51.4054	-60.0862	0.0110094	1.10094	1
332141	Campbell	AU	AUSTRALIA	AUS	AUSTRALIA	Asia and the Pacific	FALSE	NA	High income	Nation with islands	Tropical	-20.429	115.545	0.305262	30.5262	2
459032	Campbell	NZ	NEW ZEALAND	NZL	NEW ZEALAND	Asia and the Pacific	FALSE	NA	High income	Island Nation	Subpolar	-52.5438	169.167	116.346	11634.6	2
251593	Canna	GB	UNITED KINGDOM	GBR	UNITED KINGDOM	Europe	FALSE	NA	High income	Island Nation	Subpolar	57.0567	-6.551	12.9485	1294.85	1
420481	Capella	US	UNITED STATES	VIR	VIRGIN ISLANDS, U.S.	Latin America and the Caribbean	TRUE	Associate Member	High income	Nation with islands	Tropical	18.2754	-64.8876	0.0878733	8.78733	2
242376	Cardigan	GB	UNITED KINGDOM	GBR	UNITED KINGDOM	Europe	FALSE	NA	High income	Island Nation	Subpolar	52.1318	-4.68945	0.140215	14.0215	1
420075	Cardona	US	UNITED STATES	PRI	PUERTO RICO	Latin America and the Caribbean	TRUE	Associate Member	High income	Nation with islands	Tropical	17.9569	-66.6352	0.030621	3.0621	1
160088	Carlisle	US	UNITED STATES	USA	UNITED STATES	North America	FALSE	NA	High income	Nation with islands	Subpolar	52.893	-170.054	41.2745	4127.45	1
20226	Carnac	AU	AUSTRALIA	AUS	AUSTRALIA	Asia and the Pacific	FALSE	NA	High income	Nation with islands	Subtropical	-32.1213	115.663	0.191836	19.1836	2
88888047	Carnation	AU	AUSTRALIA	AUS	AUSTRALIA	Asia and the Pacific	FALSE	NA	High income	Nation with islands	Tropical	-20.379	115.522	0.0898961	8.98961	1
160118	Caton	US	UNITED STATES	USA	UNITED STATES	North America	FALSE	NA	High income	Nation with islands	Subpolar	54.3932	-162.429	18.3022	1830.22	1
240091	Cavalli	IT	ITALY	ITA	ITALY	Europe	FALSE	NA	High income	Nation with islands	Temperate	40.8855	9.64029	0.0259087	2.59087	2
389765	Cayo Berberia	US	UNITED STATES	PRI	PUERTO RICO	Latin America and the Caribbean	TRUE	Associate Member	High income	Nation with islands	Tropical	17.9288	-66.4562	0.296526	29.6526	1
394955	Cayo Centro	MX	MEXICO	MEX	MEXICO	Latin America and the Caribbean	FALSE	NA	Upper middle income	Nation with islands	Tropical	18.5867	-87.32	5.40644	540.644	2
420068	Cayo Diablo	US	UNITED STATES	PRI	PUERTO RICO	Latin America and the Caribbean	TRUE	Associate Member	High income	Nation with islands	Tropical	18.3625	-65.5302	0.0730224	7.30224	1
420318	Cayo Don Luis	US	UNITED STATES	PRI	PUERTO RICO	Latin America and the Caribbean	TRUE	Associate Member	High income	Nation with islands	Tropical	17.9492	-66.989	0.62589	62.589	2
420305	Cayo Frio	US	UNITED STATES	PRI	PUERTO RICO	Latin America and the Caribbean	TRUE	Associate Member	High income	Nation with islands	Tropical	17.9655	-66.998	0.00166853	0.166853	1
420300	Cayo Maria Langa	US	UNITED STATES	PRI	PUERTO RICO	Latin America and the Caribbean	TRUE	Associate Member	High income	Nation with islands	Tropical	17.9658	-66.7514	0.059837	5.9837	1
398579	Cayo Norte Mayor	MX	MEXICO	MEX	MEXICO	Latin America and the Caribbean	FALSE	NA	Upper middle income	Nation with islands	Tropical	18.7484	-87.3014	0.246654	24.6654	1
110000104	Cayo Norte Menor	MX	MEXICO	MEX	MEXICO	Latin America and the Caribbean	FALSE	NA	Upper middle income	Nation with islands	Tropical	18.7396	-87.305	0.13462	13.462	1
420098	Cayo Ratones	US	UNITED STATES	PRI	PUERTO RICO	Latin America and the Caribbean	TRUE	Associate Member	High income	Nation with islands	Tropical	18.3821	-65.5801	0.0466896	4.66896	1
26221	Cedros	MX	MEXICO	MEX	MEXICO	Latin America and the Caribbean	FALSE	NA	Upper middle income	Nation with islands	Subtropical	28.193	-115.233	379.648	37964.8	1
393287	Centre	GB	UNITED KINGDOM	FLK	FALKLAND ISLANDS (MALVINAS)		FALSE	NA		Island Nation	Subpolar	-51.4234	-58.3082	0.256732	25.6732	1
241517	Cézembre	FR	FRANCE	FRA	FRANCE	Europe	FALSE	NA	High income	Nation with islands	Temperate	48.6765	-2.07172	0.131459	13.1459	1
389198	Chain	GB	UNITED KINGDOM	FLK	FALKLAND ISLANDS (MALVINAS)		FALSE	NA		Island Nation	Subpolar	-51.8715	-61.2235	0.0549054	5.49054	1
389330	Chain Islet	GB	UNITED KINGDOM	FLK	FALKLAND ISLANDS (MALVINAS)		FALSE	NA		Island Nation	Subpolar	-51.8699	-61.2201	0.0109263	1.09263	1
24032	Chalky (Te Kakahu)	NZ	NEW ZEALAND	NZL	NEW ZEALAND	Asia and the Pacific	FALSE	NA	High income	Island Nation	Temperate	-46.0499	166.524	5.38397	538.397	1
383896	Chanaral	CL	CHILE	CHL	CHILE	Latin America and the Caribbean	FALSE	NA	High income	Nation with islands	Subtropical	-29.0334	-71.5777	4.93795	493.795	1
352272	Channel	KI	KIRIBATI	KIR	KIRIBATI	Asia and the Pacific	FALSE	UN Member	Lower middle income	Island Nation	Tropical	-2.81143	-171.712	0.0529247	5.29247	1
389201	Channel Northwest	GB	UNITED KINGDOM	FLK	FALKLAND ISLANDS (MALVINAS)		FALSE	NA		Island Nation	Subpolar	-51.8002	-61.2014	0.241646	24.1646	1
389200	Channel Southeast	GB	UNITED KINGDOM	FLK	FALKLAND ISLANDS (MALVINAS)		FALSE	NA		Island Nation	Subpolar	-51.8055	-61.1942	0.219381	21.9381	1
36470	Chao	PT	PORTUGAL	PRT	PORTUGAL	Europe	FALSE	NA	High income	Nation with islands	Subtropical	32.5853	-16.5444	0.390603	39.0603	2
15146	Chateau	FR	FRANCE	ATF	FRENCH SOUTHERN TERRITORIES		FALSE	NA		Nation with islands	Temperate	-49.4941	69.9243	2.23143	223.143	2
246164	Chatellier	FR	FRANCE	FRA	FRANCE	Europe	FALSE	NA	High income	Nation with islands	Temperate	48.6791	-1.83105	0.031586	3.1586	1
164152	Chernabura	US	UNITED STATES	USA	UNITED STATES	North America	FALSE	NA	High income	Nation with islands	Subpolar	54.7866	-159.559	31.7437	3174.37	1
241721	Chevaux	FR	FRANCE	FRA	FRANCE	Europe	FALSE	NA	High income	Nation with islands	Temperate	47.3567	-2.97072	0.0806834	8.06834	1
164050	Chirikof	US	UNITED STATES	USA	UNITED STATES	North America	FALSE	NA	High income	Nation with islands	Subpolar	55.8278	-155.637	115.762	11576.2	1
378990	Choros	CL	CHILE	CHL	CHILE	Latin America and the Caribbean	FALSE	NA	High income	Nation with islands	Subtropical	-29.2676	-71.5421	2.93352	293.352	1
241716	Chretien	FR	FRANCE	FRA	FRANCE	Europe	FALSE	NA	High income	Nation with islands	Temperate	48.3789	-4.93868	0.00899816	0.899816	1
334249	Christmas	AU	AUSTRALIA	CXR	CHRISTMAS ISLAND	Asia and the Pacific	TRUE	NA		Nation with islands	Tropical	-10.4854	105.636	136.136	13613.6	1
14433	Chumbe	TZ	TANZANIA, UNITED REPUBLIC OF	TZA	TANZANIA, UNITED REPUBLIC OF	Africa	FALSE	NA	Lower middle income	Nation with islands	Tropical	-6.2784	39.1775	0.176406	17.6406	1
36475	Cima	PT	PORTUGAL	PRT	PORTUGAL	Europe	FALSE	NA	High income	Nation with islands	Subtropical	33.0548	-16.2822	0.339461	33.9461	1
22216	Citadel	AU	AUSTRALIA	AUS	AUSTRALIA	Asia and the Pacific	FALSE	NA	High income	Nation with islands	Temperate	-39.1147	146.237	0.189272	18.9272	1
394531	Clarión	MX	MEXICO	MEX	MEXICO	Latin America and the Caribbean	FALSE	NA	Upper middle income	Nation with islands	Tropical	18.3568	-114.723	18.1626	1816.26	3
457761	Clipperton	FR	FRANCE	FRA	FRANCE	Europe	FALSE	NA	High income	Nation with islands	Tropical	10.3026	-109.217	2.03531	203.531	1
23976	Coal	NZ	NEW ZEALAND	NZL	NEW ZEALAND	Asia and the Pacific	FALSE	NA	High income	Island Nation	Temperate	-46.1161	166.629	11.7318	1173.18	3
20136	Cochons	FR	FRANCE	ATF	FRENCH SOUTHERN TERRITORIES		FALSE	NA		Nation with islands	Temperate	-49.4771	70.0471	1.63622	163.622	1
19361	Cocos	MU	MAURITIUS	MUS	MAURITIUS	Africa	FALSE	UN Member	High income	Island Nation	Tropical	-19.7222	63.2999	0.210716	21.0716	1
352141	Cocos	US	UNITED STATES	GUM	GUAM	Asia and the Pacific	TRUE	Associate Member	High income	Nation with islands	Tropical	13.2379	144.652	0.311482	31.1482	2
356435	Cocos	CR	COSTA RICA	CRI	COSTA RICA	Latin America and the Caribbean	FALSE	NA	Upper middle income	Nation with islands	Tropical	5.52879	-87.0611	23.3979	2339.79	2
386032	Codrington	AG	ANTIGUA AND BARBUDA	ATG	ANTIGUA AND BARBUDA	Latin America and the Caribbean	FALSE	UN Member	High income	Island Nation	Tropical	17.1025	-61.706	0.0457206	4.57206	4
19672	Conception	SC	SEYCHELLES	SYC	SEYCHELLES	Africa	FALSE	UN Member	High income	Island Nation	Tropical	-4.66363	55.3664	0.589193	58.9193	1
420510	Congo Cay	US	UNITED STATES	VIR	VIRGIN ISLANDS, U.S.	Latin America and the Caribbean	TRUE	Associate Member	High income	Nation with islands	Tropical	18.3677	-64.803	0.0740282	7.40282	3
235945	Conillis (Conillera)	ES	SPAIN	ESP	SPAIN	Europe	FALSE	NA	High income	Nation with islands	Temperate	38.9853	1.21198	1.0679	106.79	1
235941	Conills (Conillera)	ES	SPAIN	ESP	SPAIN	Europe	FALSE	NA	High income	Nation with islands	Temperate	39.1835	2.96416	1.41236	141.236	3
26863	Coppermine	NZ	NEW ZEALAND	NZL	NEW ZEALAND	Asia and the Pacific	FALSE	NA	High income	Island Nation	Temperate	-35.8886	174.772	0.75775	75.775	2
464041	Coronado Norte	MX	MEXICO	USA	MEXICO	Latin America and the Caribbean	FALSE	NA	Upper middle income	Nation with islands	Subtropical	32.4401	-117.298	0.417057	41.7057	1
30502	Coronado Sur	MX	MEXICO	MEX	MEXICO	Latin America and the Caribbean	FALSE	NA	Upper middle income	Nation with islands	Subtropical	32.4047	-117.244	1.28519	128.519	3
419837	Coronados	MX	MEXICO	MEX	MEXICO	Latin America and the Caribbean	FALSE	NA	Upper middle income	Nation with islands	Subtropical	26.12	-111.273	7.06288	706.288	1
19680	Cousin	SC	SEYCHELLES	SYC	SEYCHELLES	Africa	FALSE	UN Member	High income	Island Nation	Tropical	-4.33117	55.663	0.344527	34.4527	1
19679	Cousine	SC	SEYCHELLES	SYC	SEYCHELLES	Africa	FALSE	UN Member	High income	Island Nation	Tropical	-4.34996	55.648	0.222335	22.2335	2
181396	Cox	CA	CANADA	CAN	CANADA	North America	FALSE	NA	High income	Nation with islands	Subpolar	54.2048	-133.014	0.116743	11.6743	1
331987	Crocus	AU	AUSTRALIA	AUS	AUSTRALIA	Asia and the Pacific	FALSE	NA	High income	Nation with islands	Tropical	-20.4225	115.526	0.336517	33.6517	2
389316	Cucumber	GB	UNITED KINGDOM	FLK	FALKLAND ISLANDS (MALVINAS)		FALSE	NA		Island Nation	Subpolar	-51.8318	-61.2049	0.0255757	2.55757	1
386737	Culpepper	BB	BARBADOS	BRB	BARBADOS	Latin America and the Caribbean	FALSE	UN Member	High income	Island Nation	Tropical	13.1658	-59.4434	0.00327111	0.327111	1
19644	Curieuse	SC	SEYCHELLES	SYC	SEYCHELLES	Africa	FALSE	UN Member	High income	Island Nation	Tropical	-4.28283	55.7255	2.90725	290.725	3
26850	Cuvier	NZ	NEW ZEALAND	NZL	NEW ZEALAND	Asia and the Pacific	FALSE	NA	High income	Island Nation	Temperate	-36.4369	175.772	2.05264	205.264	3
88888044	Dahlia	AU	AUSTRALIA	AUS	AUSTRALIA	Asia and the Pacific	FALSE	NA	High income	Nation with islands	Tropical	-20.4289	115.578	0.0204914	2.04914	1
88888061	Daisy	AU	AUSTRALIA	AUS	AUSTRALIA	Asia and the Pacific	FALSE	NA	High income	Nation with islands	Tropical	-20.4394	115.58	0.0168826	1.68826	1
88888043	Dandelion	AU	AUSTRALIA	AUS	AUSTRALIA	Asia and the Pacific	FALSE	NA	High income	Nation with islands	Tropical	-20.4324	115.58	0.0120198	1.20198	1
419845	Danzante	MX	MEXICO	MEX	MEXICO	Latin America and the Caribbean	FALSE	NA	Upper middle income	Nation with islands	Subtropical	25.7869	-111.251	4.05848	405.848	1
19654	D'Arros	SC	SEYCHELLES	SYC	SEYCHELLES	Africa	FALSE	UN Member	High income	Island Nation	Tropical	-5.4159	53.2985	1.63777	163.777	3
14976	Dassen	ZA	SOUTH AFRICA	ZAF	SOUTH AFRICA	Africa	FALSE	NA	Upper middle income	Nation with islands	Subtropical	-33.4239	18.0864	2.59827	259.827	1
30735	David Rocks - A	NZ	NEW ZEALAND	NZL	NEW ZEALAND	Asia and the Pacific	FALSE	NA	High income	Island Nation	Temperate	-36.6988	174.998	0.0285654	2.85654	1
110000274	David Rocks - B	NZ	NEW ZEALAND	NZL	NEW ZEALAND	Asia and the Pacific	FALSE	NA	High income	Island Nation	Temperate	-36.7009	174.997	0.00880283	0.880283	1
30734	David Rocks - C	NZ	NEW ZEALAND	NZL	NEW ZEALAND	Asia and the Pacific	FALSE	NA	High income	Island Nation	Temperate	-36.7009	174.997	0.00880283	0.880283	1
346359	Dekehtik	FM	MICRONESIA, FEDERATED STATES OF	FSM	MICRONESIA, FEDERATED STATES OF	Asia and the Pacific	FALSE	UN Member	Lower middle income	Island Nation	Tropical	6.84837	158.348	0.0247435	2.47435	1
464055	Delta	AU	AUSTRALIA	AUS	AUSTRALIA	Asia and the Pacific	FALSE	NA	High income	Nation with islands	Tropical	-20.4421	115.548	0.427026	42.7026	2
19656	Denis	SC	SEYCHELLES	SYC	SEYCHELLES	Africa	FALSE	UN Member	High income	Island Nation	Tropical	-3.8052	55.667	1.27633	127.633	7
389580	Dennery	LC	SAINT LUCIA	LCA	SAINT LUCIA	Latin America and the Caribbean	TRUE	UN Member	Upper middle income	Island Nation	Tropical	13.9092	-60.8843	0.0325086	3.25086	4
425054	Desecheo	US	UNITED STATES	PRI	PUERTO RICO	Latin America and the Caribbean	TRUE	Associate Member	High income	Nation with islands	Tropical	18.3842	-67.4806	1.47942	147.942	8
36464	Deserta Grande	PT	PORTUGAL	PRT	PORTUGAL	Europe	FALSE	NA	High income	Nation with islands	Subtropical	32.5291	-16.5157	10.1687	1016.87	3
334236	Direction	AU	AUSTRALIA	CCK	COCOS (KEELING) ISLANDS	Asia and the Pacific	TRUE	NA		Nation with islands	Tropical	-12.0896	96.8834	0.29777	29.777	1
325668	Dirk Hartog	AU	AUSTRALIA	AUS	AUSTRALIA	Asia and the Pacific	FALSE	NA	High income	Nation with islands	Subtropical	-25.7927	113.054	626.738	62673.8	3
410593	Dog	GB	UNITED KINGDOM	AIA	ANGUILLA	Latin America and the Caribbean	TRUE	Associate Member		Nation with islands	Tropical	18.2787	-63.2512	1.95307	195.307	1
420536	Dog	US	UNITED STATES	VIR	VIRGIN ISLANDS, U.S.	Latin America and the Caribbean	TRUE	Associate Member	High income	Nation with islands	Tropical	18.2958	-64.8162	0.0550955	5.50955	1
330873	Dolphin	AU	AUSTRALIA	AUS	AUSTRALIA	Asia and the Pacific	FALSE	NA	High income	Nation with islands	Tropical	-20.4838	116.854	33.2155	3321.55	2
334586	Double	FR	FRANCE	NCL	NEW CALEDONIA	Asia and the Pacific	TRUE	Associate Member	High income	Nation with islands	Tropical	-20.4676	164.129	0.0936561	9.36561	1
389283	Double	GB	UNITED KINGDOM	FLK	FALKLAND ISLANDS (MALVINAS)		FALSE	NA		Island Nation	Subpolar	-51.8675	-60.5093	0.0493316	4.93316	1
26838	Double (Moturehu)	NZ	NEW ZEALAND	NZL	NEW ZEALAND	Asia and the Pacific	FALSE	NA	High income	Island Nation	Temperate	-36.6254	175.906	7.85386e-05	0.00785386	1
331990	Double Islands North	AU	AUSTRALIA	AUS	AUSTRALIA	Asia and the Pacific	FALSE	NA	High income	Nation with islands	Tropical	-20.7377	115.495	0.164901	16.4901	1
331989	Double Islands South	AU	AUSTRALIA	AUS	AUSTRALIA	Asia and the Pacific	FALSE	NA	High income	Nation with islands	Tropical	-20.7461	115.492	0.255866	25.5866	1
88888090	Doubtful Centre	NZ	NEW ZEALAND	NZL	NEW ZEALAND	Asia and the Pacific	FALSE	NA	High income	Island Nation	Temperate	-45.1974	167.688	0.280073	28.0073	1
463851	Doubtful East	NZ	NEW ZEALAND	NZL	NEW ZEALAND	Asia and the Pacific	FALSE	NA	High income	Island Nation	Temperate	-45.2034	167.698	1.47585	147.585	1
463850	Doubtful West	NZ	NEW ZEALAND	NZL	NEW ZEALAND	Asia and the Pacific	FALSE	NA	High income	Island Nation	Temperate	-45.1913	167.67	1.33128	133.128	1
243529	Dragonada	GR	GREECE	GRC	GREECE	Europe	FALSE	NA	High income	Nation with islands	Temperate	35.3453	26.178	2.81655	281.655	1
235938	Dragonera	ES	SPAIN	ESP	SPAIN	Europe	FALSE	NA	High income	Nation with islands	Temperate	39.5844	2.31986	2.73222	273.222	4
21129	Dream	AU	AUSTRALIA	AUS	AUSTRALIA	Asia and the Pacific	FALSE	NA	High income	Nation with islands	Temperate	-38.6542	146.853	3.56165	356.165	1
110000243	Drum	KI	KIRIBATI	KIR	KIRIBATI	Asia and the Pacific	FALSE	UN Member	Lower middle income	Island Nation	Tropical	1.8383	-157.392	0.0614604	6.14604	1
364201	Ducie	GB	UNITED KINGDOM	PCN	PITCAIRN	Asia and the Pacific	TRUE	NA		Island Nation	Subtropical	-24.6818	-124.786	1.63053	163.053	1
463841	Duffer's Reef	NZ	NEW ZEALAND	NZL	NEW ZEALAND	Asia and the Pacific	FALSE	NA	High income	Island Nation	Temperate	-40.9544	174.041	0.018052	1.8052	1
241555	Dumet	FR	FRANCE	FRA	FRANCE	Europe	FALSE	NA	High income	Nation with islands	Temperate	47.4114	-2.62115	0.0766758	7.66758	1
420512	Dutchcap Cay	US	UNITED STATES	VIR	VIRGIN ISLANDS, U.S.	Latin America and the Caribbean	TRUE	Associate Member	High income	Nation with islands	Tropical	18.38	-65.0618	0.14278	14.278	3
110000270	E isle	KI	KIRIBATI	KIR	KIRIBATI	Asia and the Pacific	FALSE	UN Member	Lower middle income	Island Nation	Tropical	1.9572	-157.321	0.0158977	1.58977	1
22736	Eagle	GB	UNITED KINGDOM	IOT	BRITISH INDIAN OCEAN TERRITORY	Asia and the Pacific	TRUE	NA		Island Nation	Tropical	-6.18796	71.3285	2.50431	250.431	1
388902	East	GB	UNITED KINGDOM	FLK	FALKLAND ISLANDS (MALVINAS)		FALSE	NA		Island Nation	Subpolar	-51.7899	-58.0665	1.44112	144.112	1
464086	East (Whangaokeno)	NZ	NEW ZEALAND	NZL	NEW ZEALAND	Asia and the Pacific	FALSE	NA	High income	Island Nation	Temperate	-37.6906	178.576	0.205251	20.5251	2
410594	East Cay	GB	UNITED KINGDOM	AIA	ANGUILLA	Latin America and the Caribbean	TRUE	Associate Member		Nation with islands	Tropical	18.285	-63.2365	0.0165566	1.65566	1
110000245	East Drum	KI	KIRIBATI	KIR	KIRIBATI	Asia and the Pacific	FALSE	UN Member	Lower middle income	Island Nation	Tropical	1.83721	-157.388	0.0128148	1.28148	1
464068	East Fairfax	AU	AUSTRALIA	AUS	AUSTRALIA	Asia and the Pacific	FALSE	NA	High income	Nation with islands	Subtropical	-23.8556	152.377	0.237489	23.7489	2
183009	East Limestone	CA	CANADA	CAN	CANADA	North America	FALSE	NA	High income	Nation with islands	Subpolar	52.9076	-131.613	0.473939	47.3939	1
386027	East Maiden	AG	ANTIGUA AND BARBUDA	ATG	ANTIGUA AND BARBUDA	Latin America and the Caribbean	FALSE	UN Member	High income	Island Nation	Tropical	17.1451	-61.7634	0.0911399	9.11399	1
183724	East Murchison	CA	CANADA	CAN	CANADA	North America	FALSE	NA	High income	Nation with islands	Subpolar	52.6001	-131.433	0.177867	17.7867	1
333003	East Repulse	AU	AUSTRALIA	AUS	AUSTRALIA	Asia and the Pacific	FALSE	NA	High income	Nation with islands	Tropical	-20.5978	148.88	0.57152	57.152	1
333573	East Russell	AU	AUSTRALIA	AUS	AUSTRALIA	Asia and the Pacific	FALSE	NA	High income	Nation with islands	Tropical	-17.2228	146.094	0.0323906	3.23906	1
425504	East Seal Dog	GB	UNITED KINGDOM	VGB	VIRGIN ISLANDS, BRITISH	Latin America and the Caribbean	TRUE	Associate Member	High income	Island Nation	Tropical	18.5069	-64.4324	0.00926193	0.926193	1
25809	Eastern	AU	AUSTRALIA	AUS	AUSTRALIA	Asia and the Pacific	FALSE	NA	High income	Nation with islands	Temperate	-38.2726	144.769	0.366426	36.6426	1
27090	Eastern	US	UNITED STATES	USA	UNITED STATES	North America	FALSE	NA	High income	Nation with islands	Subtropical	28.2096	-177.331	1.37602	137.602	1
4902	Egmont Cay	US	UNITED STATES	USA	UNITED STATES	North America	FALSE	NA	High income	Nation with islands	Subtropical	27.5909	-82.7613	1.18555	118.555	1
252216	Eilean an Tighe	GB	UNITED KINGDOM	GBR	UNITED KINGDOM	Europe	FALSE	NA	High income	Island Nation	Subpolar	57.8886	-6.35307	0.539135	53.9135	1
252452	Eilean Mhuire	GB	UNITED KINGDOM	GBR	UNITED KINGDOM	Europe	FALSE	NA	High income	Island Nation	Subpolar	57.9022	-6.33477	0.321317	32.1317	1
388861	Ella's	GB	UNITED KINGDOM	FLK	FALKLAND ISLANDS (MALVINAS)		FALSE	NA		Island Nation	Subpolar	-52.0081	-58.3801	0.0489828	4.89828	1
404375	Elliott Key	US	UNITED STATES	USA	UNITED STATES	North America	FALSE	NA	High income	Nation with islands	Subtropical	25.442	-80.1999	7.17338	717.338	1
160606	Elma	US	UNITED STATES	USA	UNITED STATES	North America	FALSE	NA	High income	Nation with islands	Subpolar	54.3696	-162.488	2.8039	280.39	1
352271	Enderbury	KI	KIRIBATI	KIR	KIRIBATI	Asia and the Pacific	FALSE	UN Member	Lower middle income	Island Nation	Tropical	-3.12729	-171.085	6.10408	610.408	1
23996	Enderby	NZ	NEW ZEALAND	NZL	NEW ZEALAND	Asia and the Pacific	FALSE	NA	High income	Island Nation	Subpolar	-50.4973	166.295	6.78258	678.258	3
88888062	Epsilon	AU	AUSTRALIA	AUS	AUSTRALIA	Asia and the Pacific	FALSE	NA	High income	Nation with islands	Tropical	-20.4447	115.581	0.03952	3.952	1
463849	Erin	NZ	NEW ZEALAND	NZL	NEW ZEALAND	Asia and the Pacific	FALSE	NA	High income	Island Nation	Temperate	-45.2064	167.683	0.749484	74.9484	1
236376	Esclata-sang	ES	SPAIN	ESP	SPAIN	Europe	FALSE	NA	High income	Nation with islands	Temperate	39.1257	2.94316	0.00727352	0.727352	1
356512	Española (Hood)	EC	ECUADOR	ECU	ECUADOR	Latin America and the Caribbean	FALSE	NA	Upper middle income	Nation with islands	Tropical	-1.3771	-89.677	60.0386	6003.86	1
394432	Espiritu Santo	MX	MEXICO	MEX	MEXICO	Latin America and the Caribbean	FALSE	NA	Upper middle income	Nation with islands	Subtropical	24.4734	-110.343	84.6599	8465.99	2
236369	Estell Xapat	ES	SPAIN	ESP	SPAIN	Europe	FALSE	NA	High income	Nation with islands	Temperate	39.1253	2.93954	0.0122205	1.22205	1
252371	Eynhallow	GB	UNITED KINGDOM	GBR	UNITED KINGDOM	Europe	FALSE	NA	High income	Island Nation	Subpolar	59.1441	-3.12029	0.726837	72.6837	1
389411	Fajou	FR	FRANCE	GLP	GUADELOUPE	Latin America and the Caribbean	TRUE	Associate Member		Nation with islands	Tropical	16.3483	-61.5869	1.15724	115.724	4
31012	Fanal	NZ	NEW ZEALAND	NZL	NEW ZEALAND	Asia and the Pacific	FALSE	NA	High income	Island Nation	Temperate	-35.94	175.147	0.768299	76.8299	1
360492	Fangasito	TO	TONGA	TON	TONGA	Asia and the Pacific	FALSE	UN Member	Upper middle income	Island Nation	Tropical	-18.819	-174.081	0.0870594	8.70594	1
345359	Fanna	PW	PALAU	PLW	PALAU	Asia and the Pacific	FALSE	UN Member	High income	Island Nation	Tropical	5.35444	132.228	0.49512	49.512	1
173926	Faraday	CA	CANADA	CAN	CANADA	North America	FALSE	NA	High income	Nation with islands	Subpolar	52.6055	-131.488	3.15862	315.862	2
463745	Farallón de San Ignacio	MX	MEXICO	MEX	MEXICO	Latin America and the Caribbean	FALSE	NA	Upper middle income	Nation with islands	Subtropical	25.4367	-109.378	0.184239	18.4239	1
364901	Fatu Huku (Fatu Uku)	FR	FRANCE	PYF	FRENCH POLYNESIA	Asia and the Pacific	TRUE	Associate Member	High income	Nation with islands	Tropical	-9.43677	-138.926	0.568368	56.8368	1
330688	Faure	AU	AUSTRALIA	AUS	AUSTRALIA	Asia and the Pacific	FALSE	NA	High income	Nation with islands	Subtropical	-25.8493	113.889	48.7397	4873.97	1
464201	Feno Islet (Mina)	PT	PORTUGAL	PRT	PORTUGAL	Europe	FALSE	NA	High income	Nation with islands	Temperate	38.6492	-27.0737	0.020426	2.0426	1
388818	First Passage	GB	UNITED KINGDOM	FLK	FALKLAND ISLANDS (MALVINAS)		FALSE	NA		Island Nation	Subpolar	-51.647	-60.6804	7.7309	773.09	1
26905	Fisherman	NZ	NEW ZEALAND	NZL	NEW ZEALAND	Asia and the Pacific	FALSE	NA	High income	Island Nation	Temperate	-40.993	173.051	0.0486145	4.86145	1
453837	Flag	AU	AUSTRALIA	AUS	AUSTRALIA	Asia and the Pacific	FALSE	NA	High income	Nation with islands	Tropical	-20.4586	115.581	0.057435	5.7435	1
19345	Flat	MU	MAURITIUS	MUS	MAURITIUS	Africa	FALSE	UN Member	High income	Island Nation	Tropical	-19.8761	57.6575	2.43137	243.137	3
242269	Flat Holm	GB	UNITED KINGDOM	GBR	UNITED KINGDOM	Europe	FALSE	NA	High income	Island Nation	Tropical	-3.12087	51.3775	0.348819	34.8819	1
235579	Flatey	IS	ICELAND	ISL	ICELAND	Europe	FALSE	NA	High income	Island Nation	Subpolar	65.3754	-22.9119	0.470987	47.0987	2
31015	Flax (Hokoromea)	NZ	NEW ZEALAND	NZL	NEW ZEALAND	Asia and the Pacific	FALSE	NA	High income	Island Nation	Temperate	-35.9115	175.104	0.114242	11.4242	1
332744	Flinders	AU	AUSTRALIA	AUS	AUSTRALIA	Asia and the Pacific	FALSE	NA	High income	Nation with islands	Tropical	-14.18	144.26	14.9973	1499.73	1
356491	Floreana	EC	ECUADOR	ECU	ECUADOR	Latin America and the Caribbean	FALSE	NA	Upper middle income	Nation with islands	Tropical	-1.29396	-90.4351	172.334	17233.4	6
388988	Flores Harbour	GB	UNITED KINGDOM	FLK	FALKLAND ISLANDS (MALVINAS)		FALSE	NA		Island Nation	Subpolar	-52.2284	-59.5912	0.276616	27.6616	1
464225	Folaca	FR	FRANCE	FRA	FRANCE	Europe	FALSE	NA	High income	Nation with islands	Temperate	41.5484	9.31497	0.0163998	1.63998	1
236373	Fonoll	ES	SPAIN	ESP	SPAIN	Europe	FALSE	NA	High income	Nation with islands	Temperate	39.1483	2.96372	0.00389005	0.389005	1
88888052	Foxglove	AU	AUSTRALIA	AUS	AUSTRALIA	Asia and the Pacific	FALSE	NA	High income	Nation with islands	Tropical	-20.482	115.542	0.0188725	1.88725	1
19647	Fregate	SC	SEYCHELLES	SYC	SEYCHELLES	Africa	FALSE	UN Member	High income	Island Nation	Tropical	-4.58544	55.9416	2.00109	200.109	6
21411	Gabo	AU	AUSTRALIA	AUS	AUSTRALIA	Asia and the Pacific	FALSE	NA	High income	Nation with islands	Temperate	-37.5617	149.911	1.59259	159.259	2
19347	Gabriel	MU	MAURITIUS	MUS	MAURITIUS	Africa	FALSE	UN Member	High income	Island Nation	Tropical	-19.8849	57.6726	0.338498	33.8498	1
386053	Galley Major	AG	ANTIGUA AND BARBUDA	ATG	ANTIGUA AND BARBUDA	Latin America and the Caribbean	FALSE	UN Member	High income	Island Nation	Tropical	17.1433	-61.7263	0.00597437	0.597437	1
386054	Galley Minor	AG	ANTIGUA AND BARBUDA	ATG	ANTIGUA AND BARBUDA	Latin America and the Caribbean	FALSE	UN Member	High income	Island Nation	Tropical	17.143	-61.7276	0.00202988	0.202988	1
88888063	Gannet	AU	AUSTRALIA	AUS	AUSTRALIA	Asia and the Pacific	FALSE	NA	High income	Nation with islands	Tropical	-20.4469	115.569	0.00592596	0.592596	1
252228	Garbh Eilean	GB	UNITED KINGDOM	GBR	UNITED KINGDOM	Europe	FALSE	NA	High income	Island Nation	Subpolar	57.9004	-6.36604	0.871838	87.1838	1
88888046	Gardenia	AU	AUSTRALIA	AUS	AUSTRALIA	Asia and the Pacific	FALSE	NA	High income	Nation with islands	Tropical	-20.3831	115.529	0.125136	12.5136	1
160071	Gareloi	US	UNITED STATES	USA	UNITED STATES	North America	FALSE	NA	High income	Nation with islands	Subpolar	51.791	-178.803	66.7099	6670.99	1
240097	Gemini Alta	IT	ITALY	ITA	ITALY	Europe	FALSE	NA	High income	Nation with islands	Temperate	42.7173	10.3728	0.0118884	1.18884	1
240098	Gemini Bassa	IT	ITALY	ITA	ITALY	Europe	FALSE	NA	High income	Nation with islands	Temperate	42.7185	10.3743	0.0131816	1.31816	1
388799	Ghost	GB	UNITED KINGDOM	FLK	FALKLAND ISLANDS (MALVINAS)		FALSE	NA		Island Nation	Subpolar	-52.1898	-58.8308	0.0454654	4.54654	1
334564	G'I	FR	FRANCE	NCL	NEW CALEDONIA	Asia and the Pacific	TRUE	Associate Member	High income	Nation with islands	Tropical	-22.7223	166.851	0.0694466	6.94466	1
239705	Giannutri	IT	ITALY	ITA	ITALY	Europe	FALSE	NA	High income	Nation with islands	Temperate	42.2508	11.1043	2.39523	239.523	1
243538	Gianysada	GR	GREECE	GRC	GREECE	Europe	FALSE	NA	High income	Nation with islands	Temperate	35.3277	26.174	2.14295	214.295	1
332401	Gidley	AU	AUSTRALIA	AUS	AUSTRALIA	Asia and the Pacific	FALSE	NA	High income	Nation with islands	Tropical	-20.4503	116.818	8.40135	840.135	1
27043	Goat (Hawere)	NZ	NEW ZEALAND	NZL	NEW ZEALAND	Asia and the Pacific	FALSE	NA	High income	Island Nation	Temperate	-36.2658	174.797	0.122772	12.2772	2
26941	Goat (Motuoruhi)	NZ	NEW ZEALAND	NZL	NEW ZEALAND	Asia and the Pacific	FALSE	NA	High income	Island Nation	Temperate	-36.7425	175.403	0.69966	69.966	1
19419	Gombe Ndroumbe	FR	FRANCE	MYT	MAYOTTE	Africa	TRUE	NA		Nation with islands	Tropical	-12.7497	45.27	0.0128701	1.28701	1
332199	Gossypium	AU	AUSTRALIA	AUS	AUSTRALIA	Asia and the Pacific	FALSE	NA	High income	Nation with islands	Tropical	-20.5146	115.545	0.0696439	6.96439	1
9524	Gough	GB	UNITED KINGDOM	SHN	SAINT HELENA		FALSE	NA		Island Nation	Temperate	-40.3179	-9.94122	65.506	6550.6	1
388860	Governor	GB	UNITED KINGDOM	FLK	FALKLAND ISLANDS (MALVINAS)		FALSE	NA		Island Nation	Subpolar	-51.8557	-61.1862	2.46357	246.357	1
397454	Grand Cayman	GB	UNITED KINGDOM	CYM	CAYMAN ISLANDS	Latin America and the Caribbean	TRUE	Associate Member	High income	Island Nation	Tropical	19.3182	-81.2432	200.538	20053.8	1
246033	Grand Congloue	FR	FRANCE	FRA	FRANCE	Europe	FALSE	NA	High income	Nation with islands	Temperate	43.176	5.40132	0.019865	1.9865	2
19650	Grande Ile (Wizard)	SC	SEYCHELLES	SYC	SEYCHELLES	Africa	FALSE	UN Member	High income	Island Nation	Tropical	-9.74894	47.6473	1.56334	156.334	2
88888026	Grande Polyte	SC	SEYCHELLES	SYC	SEYCHELLES	Africa	FALSE	UN Member	High income	Island Nation	Tropical	-9.71912	47.6565	0.326097	32.6097	2
19660	Grande Soeur	SC	SEYCHELLES	SYC	SEYCHELLES	Africa	FALSE	UN Member	High income	Island Nation	Tropical	-4.28891	55.8693	0.730483	73.0483	3
19632	Grande Terre	SC	SEYCHELLES	SYC	SEYCHELLES	Africa	FALSE	UN Member	High income	Island Nation	Tropical	-9.44214	46.3864	114.062	11406.2	2
21796	Granite	AU	AUSTRALIA	AUS	AUSTRALIA	Asia and the Pacific	FALSE	NA	High income	Nation with islands	Temperate	-35.5642	138.63	0.258524	25.8524	1
77777322	Grass	GB	UNITED KINGDOM	SGS	SOUTH GEORGIA AND THE SOUTH SANDWICH ISLANDS		FALSE	NA		Island Nation	Subpolar	-54.1587	-36.6669	0.256451	25.6451	1
332927	Grassy	AU	AUSTRALIA	AUS	AUSTRALIA	Asia and the Pacific	FALSE	NA	High income	Nation with islands	Tropical	-20.1441	148.608	1.22071	122.071	1
404372	Grassy Key	US	UNITED STATES	USA	UNITED STATES	North America	FALSE	NA	High income	Nation with islands	Subtropical	24.7507	-80.9777	7.20655	720.655	1
26782	Great	NZ	NEW ZEALAND	NZL	NEW ZEALAND	Asia and the Pacific	FALSE	NA	High income	Island Nation	Subtropical	-34.1563	172.14	3.51744	351.744	1
388808	Great	GB	UNITED KINGDOM	FLK	FALKLAND ISLANDS (MALVINAS)		FALSE	NA		Island Nation	Subpolar	-51.9646	-59.696	11.7009	1170.09	1
23999	Great (South)	NZ	NEW ZEALAND	NZL	NEW ZEALAND	Asia and the Pacific	FALSE	NA	High income	Island Nation	Temperate	-45.9931	166.561	7.32384	732.384	1
386024	Great Bird	AG	ANTIGUA AND BARBUDA	ATG	ANTIGUA AND BARBUDA	Latin America and the Caribbean	FALSE	UN Member	High income	Island Nation	Tropical	17.1456	-61.7249	0.0801388	8.01388	1
26740	Great Mercury	NZ	NEW ZEALAND	NZL	NEW ZEALAND	Asia and the Pacific	FALSE	NA	High income	Island Nation	Temperate	-36.6161	175.796	19.9786	1997.86	3
160056	Great Sitkin	US	UNITED STATES	USA	UNITED STATES	North America	FALSE	NA	High income	Nation with islands	Subpolar	52.0472	-176.104	152.053	15205.3	1
457782	Great Tobago	GB	UNITED KINGDOM	VGB	VIRGIN ISLANDS, BRITISH	Latin America and the Caribbean	TRUE	Associate Member	High income	Island Nation	Tropical	18.4452	-64.8251	0.97112	97.112	2
31119	Green	US	UNITED STATES	USA	UNITED STATES	North America	FALSE	NA	High income	Nation with islands	Subtropical	28.393	-178.294	0.913816	91.3816	1
386021	Green	AG	ANTIGUA AND BARBUDA	ATG	ANTIGUA AND BARBUDA	Latin America and the Caribbean	FALSE	UN Member	High income	Island Nation	Tropical	17.07	-61.6665	0.469679	46.9679	4
389074	Green	GB	UNITED KINGDOM	FLK	FALKLAND ISLANDS (MALVINAS)		FALSE	NA		Island Nation	Subpolar	-51.8171	-60.5515	0.171643	17.1643	1
389329	Green	GB	UNITED KINGDOM	FLK	FALKLAND ISLANDS (MALVINAS)		FALSE	NA		Island Nation	Subpolar	-51.8716	-61.2095	0.22665	22.665	1
390596	Green Cay	US	UNITED STATES	VIR	VIRGIN ISLANDS, U.S.	Latin America and the Caribbean	TRUE	Associate Member	High income	Nation with islands	Tropical	17.7667	-64.6658	0.0448582	4.48582	3
420437	Green Cay	GB	UNITED KINGDOM	VGB	VIRGIN ISLANDS, BRITISH	Latin America and the Caribbean	TRUE	Associate Member	High income	Island Nation	Tropical	18.4536	-64.7086	0.0596634	5.96634	2
88888028	Green North	AU	AUSTRALIA	AUS	AUSTRALIA	Asia and the Pacific	FALSE	NA	High income	Nation with islands	Temperate	-35.1161	117.861	0.0339355	3.39355	1
35099	Green Rock	GB	UNITED KINGDOM	BMU	BERMUDA	Latin America and the Caribbean	TRUE	Associate Member	High income	Island Nation	Subtropical	32.3445	-64.661	0.00231389	0.231389	2
88888027	Green South	AU	AUSTRALIA	AUS	AUSTRALIA	Asia and the Pacific	FALSE	NA	High income	Nation with islands	Temperate	-35.1171	117.866	0.0753082	7.53082	1
30782	Grey Group	NZ	NEW ZEALAND	NZL	NEW ZEALAND	Asia and the Pacific	FALSE	NA	High income	Island Nation	Temperate	-36.1849	175.294	0.0313946	3.13946	1
26228	Guadalupe	MX	MEXICO	MEX	MEXICO	Latin America and the Caribbean	FALSE	NA	Upper middle income	Nation with islands	Subtropical	29.0398	-118.285	246.241	24624.1	2
420411	Guana	GB	UNITED KINGDOM	VGB	VIRGIN ISLANDS, BRITISH	Latin America and the Caribbean	TRUE	Associate Member	High income	Island Nation	Tropical	18.476	-64.5704	2.91287	291.287	2
386031	Guardhouse	AG	ANTIGUA AND BARBUDA	ATG	ANTIGUA AND BARBUDA	Latin America and the Caribbean	FALSE	UN Member	High income	Island Nation	Tropical	17.1017	-61.7079	0.00754485	0.754485	1
242261	Gugh	GB	UNITED KINGDOM	GBR	UNITED KINGDOM	Europe	FALSE	NA	High income	Island Nation	Temperate	49.8937	-6.33195	0.424589	42.4589	1
9150911	Guillou	FR	FRANCE	ATF	FRENCH SOUTHERN TERRITORIES		FALSE	NA		Nation with islands	Temperate	-49.4787	69.8112	1.31519	131.519	2
19344	Gunner's Quoin	MU	MAURITIUS	MUS	MAURITIUS	Africa	FALSE	UN Member	High income	Island Nation	Tropical	-19.9412	57.6213	0.670505	67.0505	3
389009	Halt	GB	UNITED KINGDOM	FLK	FALKLAND ISLANDS (MALVINAS)		FALSE	NA		Island Nation	Subpolar	-52.1889	-58.8786	0.180623	18.0623	1
252904	Handa	GB	UNITED KINGDOM	GBR	UNITED KINGDOM	Europe	FALSE	NA	High income	Island Nation	Subpolar	58.3808	-5.18759	3.37209	337.209	1
464088	Harakeke (Galakek)	NZ	NEW ZEALAND	NZL	NEW ZEALAND	Asia and the Pacific	FALSE	NA	High income	Island Nation	Temperate	-35.1557	174.133	0.220959	22.0959	2
395228	Hardy	FR	FRANCE	MTQ	MARTINIQUE	Latin America and the Caribbean	TRUE	Associate Member		Nation with islands	Tropical	14.4173	-60.8316	0.0249803	2.49803	2
389073	Harpoon	GB	UNITED KINGDOM	FLK	FALKLAND ISLANDS (MALVINAS)		FALSE	NA		Island Nation	Subpolar	-51.8421	-60.5276	0.0441728	4.41728	1
26832	Hat	NZ	NEW ZEALAND	NZL	NEW ZEALAND	Asia and the Pacific	FALSE	NA	High income	Island Nation	Temperate	-35.2172	174.252	0.000341013	0.0341013	2
364900	Hatu Iti (Motu Iti)	FR	FRANCE	PYF	FRENCH POLYNESIA	Asia and the Pacific	TRUE	Associate Member	High income	Nation with islands	Tropical	-8.67633	-140.618	0.135798	13.5798	1
358230	Hatuta'a (Hatuuta)	FR	FRANCE	PYF	FRENCH POLYNESIA	Asia and the Pacific	TRUE	Associate Member	High income	Nation with islands	Tropical	-7.91709	-140.571	6.7783	677.83	1
30629	Haulashore	NZ	NEW ZEALAND	NZL	NEW ZEALAND	Asia and the Pacific	FALSE	NA	High income	Island Nation	Temperate	-41.2673	173.257	0.115959	11.5959	2
15118	Haute	FR	FRANCE	ATF	FRENCH SOUTHERN TERRITORIES		FALSE	NA		Nation with islands	Temperate	-49.3769	69.9154	8.50825	850.825	1
27039	Hauturu (Clark)	NZ	NEW ZEALAND	NZL	NEW ZEALAND	Asia and the Pacific	FALSE	NA	High income	Island Nation	Temperate	-37.2143	175.891	0.126101	12.6101	1
100878	Hawadax	US	UNITED STATES	USA	UNITED STATES	North America	FALSE	NA	High income	Nation with islands	Subpolar	51.8006	178.301	27.2236	2722.36	2
30641	Hawea	NZ	NEW ZEALAND	NZL	NEW ZEALAND	Asia and the Pacific	FALSE	NA	High income	Island Nation	Temperate	-45.5913	166.644	0.0986957	9.86957	1
156143	Hay	CA	CANADA	CAN	CANADA	North America	FALSE	NA	High income	Nation with islands	Temperate	44.595	-66.7643	0.221087	22.1087	3
332876	Hayman	AU	AUSTRALIA	AUS	AUSTRALIA	Asia and the Pacific	FALSE	NA	High income	Nation with islands	Tropical	-20.0508	148.888	3.5285	352.85	1
456097	Helen	PW	PALAU	PLW	PALAU	Asia and the Pacific	FALSE	UN Member	High income	Island Nation	Tropical	2.97282	131.812	0.1605	16.05	1
187013	Helgesen	CA	CANADA	CAN	CANADA	North America	FALSE	NA	High income	Nation with islands	Subpolar	53.0288	-132.441	0.497475	49.7475	1
358132	Henderson	GB	UNITED KINGDOM	PCN	PITCAIRN	Asia and the Pacific	TRUE	NA		Island Nation	Subtropical	-24.3768	-128.323	42.9889	4298.89	1
333490	Henning	AU	AUSTRALIA	AUS	AUSTRALIA	Asia and the Pacific	FALSE	NA	High income	Nation with islands	Tropical	-20.3184	148.927	0.410195	41.0195	1
160085	Herbert	US	UNITED STATES	USA	UNITED STATES	North America	FALSE	NA	High income	Nation with islands	Subpolar	52.7512	-170.12	52.6608	5266.08	1
24261	Herekopare (Boat Refuge; Te Marama)	NZ	NEW ZEALAND	NZL	NEW ZEALAND	Asia and the Pacific	FALSE	NA	High income	Island Nation	Temperate	-46.8665	168.228	0.240152	24.0152	3
332089	Hermite	AU	AUSTRALIA	AUS	AUSTRALIA	Asia and the Pacific	FALSE	NA	High income	Nation with islands	Tropical	-20.4648	115.529	9.54376	954.376	4
109098	Higashijima	JP	JAPAN	JPN	JAPAN	Asia and the Pacific	FALSE	NA	High income	Island Nation	Subtropical	27.0933	142.245	0.245804	24.5804	1
389050	High Cliff	GB	UNITED KINGDOM	FLK	FALKLAND ISLANDS (MALVINAS)		FALSE	NA		Island Nation	Subpolar	-51.8085	-59.4817	0.058337	5.8337	1
389049	High Cliff East	GB	UNITED KINGDOM	FLK	FALKLAND ISLANDS (MALVINAS)		FALSE	NA		Island Nation	Subpolar	-51.8212	-59.4801	0.106905	10.6905	1
464137	High Cliff North Islet	GB	UNITED KINGDOM	FLK	FALKLAND ISLANDS (MALVINAS)		FALSE	NA		Island Nation	Subpolar	-51.8267	-59.4888	0.00115729	0.115729	1
389046	High Cliff South Islet	GB	UNITED KINGDOM	FLK	FALKLAND ISLANDS (MALVINAS)		FALSE	NA		Island Nation	Subpolar	-51.8288	-59.4909	0.00567657	0.567657	1
389047	High Cliff West	GB	UNITED KINGDOM	FLK	FALKLAND ISLANDS (MALVINAS)		FALSE	NA		Island Nation	Subpolar	-51.8262	-59.5054	0.0999292	9.99292	1
358798	Hiuveru	FR	FRANCE	PYF	FRENCH POLYNESIA	Asia and the Pacific	TRUE	Associate Member	High income	Nation with islands	Tropical	-15.2076	-147.796	0.0301489	3.01489	1
358802	Hiveu	FR	FRANCE	PYF	FRENCH POLYNESIA	Asia and the Pacific	TRUE	Associate Member	High income	Nation with islands	Tropical	-15.208	-147.799	0.049752	4.9752	2
26947	Hokianga	NZ	NEW ZEALAND	NZL	NEW ZEALAND	Asia and the Pacific	FALSE	NA	High income	Island Nation	Temperate	-38.0198	177.134	0.193116	19.3116	1
88888103	Hollyhock	AU	AUSTRALIA	AUS	AUSTRALIA	Asia and the Pacific	FALSE	NA	High income	Nation with islands	Tropical	-20.3776	115.547	0.00753176	0.753176	1
242141	Holy	GB	UNITED KINGDOM	GBR	UNITED KINGDOM	Europe	FALSE	NA	High income	Island Nation	Subpolar	55.6798	-1.80659	4.82466	482.466	1
334229	Home	AU	AUSTRALIA	CCK	COCOS (KEELING) ISLANDS	Asia and the Pacific	TRUE	NA		Nation with islands	Tropical	-12.1165	96.8971	0.89551	89.551	1
35096	Horn Rock	GB	UNITED KINGDOM	BMU	BERMUDA	Latin America and the Caribbean	TRUE	Associate Member	High income	Island Nation	Subtropical	32.3433	-64.6662	0.00336241	0.336241	2
24211	Horomamae (Owen)	NZ	NEW ZEALAND	NZL	NEW ZEALAND	Asia and the Pacific	FALSE	NA	High income	Island Nation	Temperate	-47.1248	168.155	0.328836	32.8836	1
393414	Horse	GB	UNITED KINGDOM	FLK	FALKLAND ISLANDS (MALVINAS)		FALSE	NA		Island Nation	Subpolar	-51.3877	-60.0905	0.0740169	7.40169	1
464160	Hoskyn (East)	AU	AUSTRALIA	AUS	AUSTRALIA	Asia and the Pacific	FALSE	NA	High income	Nation with islands	Subtropical	-23.8009	152.3	0.0828897	8.28897	1
450587	Hoskyn (West)	AU	AUSTRALIA	AUS	AUSTRALIA	Asia and the Pacific	FALSE	NA	High income	Nation with islands	Subtropical	-23.8074	152.291	0.0973866	9.73866	1
183706	Hotspring	CA	CANADA	CAN	CANADA	North America	FALSE	NA	High income	Nation with islands	Subpolar	52.5766	-131.44	0.163549	16.3549	1
183709	House	CA	CANADA	CAN	CANADA	North America	FALSE	NA	High income	Nation with islands	Subpolar	52.5804	-131.423	0.327652	32.7652	1
88888055	How	AU	AUSTRALIA	AUS	AUSTRALIA	Asia and the Pacific	FALSE	NA	High income	Nation with islands	Tropical	-20.4194	115.554	0.00115138	0.115138	1
354622	Howland	US	UNITED STATES	USA	UNITED STATES MINOR OUTLYING ISLANDS	Asia and the Pacific	TRUE	NA		Nation with islands	Tropical	0.807615	-176.617	1.88432	188.432	3
333330	Hutchinson	AU	AUSTRALIA	AUS	AUSTRALIA	Asia and the Pacific	FALSE	NA	High income	Nation with islands	Tropical	-17.6738	146.169	0.074521	7.4521	1
389348	Hutchy's	GB	UNITED KINGDOM	FLK	FALKLAND ISLANDS (MALVINAS)		FALSE	NA		Island Nation	Subpolar	-52.0079	-58.3887	0.22572	22.572	1
160119	Igitkin	US	UNITED STATES	USA	UNITED STATES	North America	FALSE	NA	High income	Nation with islands	Subpolar	51.983	-175.891	18.168	1816.8	1
19363	Ile aux Aigrettes	MU	MAURITIUS	MUS	MAURITIUS	Africa	FALSE	UN Member	High income	Island Nation	Tropical	-20.4195	57.7336	0.262033	26.2033	4
110000705	Ile aux Rats	SC	SEYCHELLES	SYC	SEYCHELLES	Africa	FALSE	UN Member	High income	Island Nation	Tropical	-4.66898	55.5352	0.00881782	0.881782	1
15371	Ile du Lys	FR	FRANCE	ATF/MDG	FRENCH SOUTHERN TERRITORIES		FALSE	NA		Nation with islands	Tropical	-11.5168	47.3769	0.206954	20.6954	1
22751	Ile du Sel	GB	UNITED KINGDOM	IOT	BRITISH INDIAN OCEAN TERRITORY	Asia and the Pacific	TRUE	NA		Island Nation	Tropical	-5.35467	72.2272	0.0172903	1.72903	1
236134	Imperial	ES	SPAIN	ESP	SPAIN	Europe	FALSE	NA	High income	Nation with islands	Temperate	39.1255	2.95905	0.0276582	2.76582	1
9532	Inaccessible	GB	UNITED KINGDOM	SHN	SAINT HELENA		FALSE	NA		Island Nation	Temperate	-37.2999	-12.6771	14.1538	1415.38	2
26861	Indian	NZ	NEW ZEALAND	NZL	NEW ZEALAND	Asia and the Pacific	FALSE	NA	High income	Island Nation	Temperate	-45.7785	166.587	1.73646	173.646	3
163429	Inikla	US	UNITED STATES	USA	UNITED STATES	North America	FALSE	NA	High income	Nation with islands	Subpolar	54.3548	-162.491	0.354213	35.4213	1
389069	Inner North West	GB	UNITED KINGDOM	FLK	FALKLAND ISLANDS (MALVINAS)		FALSE	NA		Island Nation	Subpolar	-51.5863	-59.1889	0.36639	36.639	2
35101	Inner Pear Rock	GB	UNITED KINGDOM	BMU	BERMUDA	Latin America and the Caribbean	TRUE	Associate Member	High income	Island Nation	Subtropical	32.3507	-64.6525	0.00565473	0.565473	2
24173	Iona	NZ	NEW ZEALAND	NZL	NEW ZEALAND	Asia and the Pacific	FALSE	NA	High income	Island Nation	Temperate	-46.9074	168.122	0.0651041	6.51041	2
394782	Isabel	MX	MEXICO	MEX	MEXICO	Latin America and the Caribbean	FALSE	NA	Upper middle income	Nation with islands	Tropical	21.8478	-105.885	0.774557	77.4557	3
356472	Isabela	EC	ECUADOR	ECU	ECUADOR	Latin America and the Caribbean	FALSE	NA	Upper middle income	Nation with islands	Tropical	-0.560533	-91.1836	4700.3	470030	1
110000256	Isles Lagoon 13	KI	KIRIBATI	KIR	KIRIBATI	Asia and the Pacific	FALSE	UN Member	Lower middle income	Island Nation	Tropical	1.82721	-157.367	0.0147565	1.47565	1
110000257	Isles Lagoon 16	KI	KIRIBATI	KIR	KIRIBATI	Asia and the Pacific	FALSE	UN Member	Lower middle income	Island Nation	Tropical	1.82949	-157.369	0.0513188	5.13188	1
110000252	Isles Lagoon 2	KI	KIRIBATI	KIR	KIRIBATI	Asia and the Pacific	FALSE	UN Member	Lower middle income	Island Nation	Tropical	1.84037	-157.363	0.00403622	0.403622	1
110000258	Isles Lagoon 21	KI	KIRIBATI	KIR	KIRIBATI	Asia and the Pacific	FALSE	UN Member	Lower middle income	Island Nation	Tropical	1.82749	-157.376	0.0183774	1.83774	1
110000259	Isles Lagoon 22	KI	KIRIBATI	KIR	KIRIBATI	Asia and the Pacific	FALSE	UN Member	Lower middle income	Island Nation	Tropical	1.82537	-157.374	0.0173803	1.73803	1
110000260	Isles Lagoon 23	KI	KIRIBATI	KIR	KIRIBATI	Asia and the Pacific	FALSE	UN Member	Lower middle income	Island Nation	Tropical	1.82226	-157.375	0.0196929	1.96929	1
110000253	Isles Lagoon 3	KI	KIRIBATI	KIR	KIRIBATI	Asia and the Pacific	FALSE	UN Member	Lower middle income	Island Nation	Tropical	1.83771	-157.361	0.00668634	0.668634	1
110000254	Isles Lagoon 4	KI	KIRIBATI	KIR	KIRIBATI	Asia and the Pacific	FALSE	UN Member	Lower middle income	Island Nation	Tropical	1.83849	-157.363	0.0177719	1.77719	1
110000255	Isles Lagoon 5	KI	KIRIBATI	KIR	KIRIBATI	Asia and the Pacific	FALSE	UN Member	Lower middle income	Island Nation	Tropical	1.8381	-157.365	0.0039735	0.39735	1
249510	Isola dei Topi	IT	ITALY	ITA	ITALY	Europe	FALSE	NA	High income	Nation with islands	Temperate	42.8708	10.4235	0.00927049	0.927049	1
239823	Isola delle Femmine	IT	ITALY	ITA	ITALY	Europe	FALSE	NA	High income	Nation with islands	Temperate	38.2101	13.2359	0.137267	13.7267	2
239853	Isolotto di Porto Ercole	IT	ITALY	ITA	ITALY	Europe	FALSE	NA	High income	Nation with islands	Temperate	42.381	11.2112	0.0601407	6.01407	1
453855	Ivy	AU	AUSTRALIA	AUS	AUSTRALIA	Asia and the Pacific	FALSE	NA	High income	Nation with islands	Tropical	-20.4951	115.545	0.0485629	4.85629	1
22725	Jacobin	GB	UNITED KINGDOM	IOT	BRITISH INDIAN OCEAN TERRITORY	Asia and the Pacific	TRUE	NA		Island Nation	Tropical	-5.34978	72.2459	0.0222982	2.22982	1
389192	James	GB	UNITED KINGDOM	FLK	FALKLAND ISLANDS (MALVINAS)		FALSE	NA		Island Nation	Subpolar	-51.8653	-58.1989	0.0165316	1.65316	1
354620	Jarvis	US	UNITED STATES	USA	UNITED STATES MINOR OUTLYING ISLANDS	Asia and the Pacific	TRUE	NA		Nation with islands	Tropical	-0.373312	-159.997	4.58956	458.956	3
333331	Jessie	AU	AUSTRALIA	AUS	AUSTRALIA	Asia and the Pacific	FALSE	NA	High income	Nation with islands	Tropical	-17.673	146.174	0.0325178	3.25178	1
88888054	Jonquil	AU	AUSTRALIA	AUS	AUSTRALIA	Asia and the Pacific	FALSE	NA	High income	Nation with islands	Tropical	-20.3973	115.533	0.00504127	0.504127	1
26624	Joshes/Rukawhakura	NZ	NEW ZEALAND	NZL	NEW ZEALAND	Asia and the Pacific	FALSE	NA	High income	Island Nation	Temperate	-47.1044	168.201	0.231447	23.1447	1
15364	Juan de Nova	FR	FRANCE	ATF	REUNION	Africa	TRUE	NA		Nation with islands	Tropical	-17.055	42.7254	4.97523	497.523	1
335852	Kadomo	FJ	FIJI	FJI	FIJI	Asia and the Pacific	FALSE	UN Member	Upper middle income	Island Nation	Tropical	-17.4926	177.052	0.28797	28.797	2
1599971	Kagalaska	US	UNITED STATES	USA	UNITED STATES	North America	FALSE	NA	High income	Nation with islands	Subpolar	51.8049	-176.348	116.612	11661.2	2
160092	Kagamil	US	UNITED STATES	USA	UNITED STATES	North America	FALSE	NA	High income	Nation with islands	Subpolar	52.9928	-169.714	40.0942	4009.42	1
395514	Kaho'olawe	US	UNITED STATES	USA	UNITED STATES	North America	FALSE	NA	High income	Nation with islands	Tropical	20.5474	-156.609	115.039	11503.9	2
26759	Kaikoura	NZ	NEW ZEALAND	NZL	NEW ZEALAND	Asia and the Pacific	FALSE	NA	High income	Island Nation	Temperate	-36.1764	175.325	5.29832	529.832	5
420570	Kalkun Cay	US	UNITED STATES	VIR	VIRGIN ISLANDS, U.S.	Latin America and the Caribbean	TRUE	Associate Member	High income	Nation with islands	Tropical	18.3503	-65.0577	0.0296851	2.96851	1
359527	Kamaka	FR	FRANCE	PYF	FRENCH POLYNESIA	Asia and the Pacific	TRUE	Associate Member	High income	Nation with islands	Tropical	-23.243	-134.958	0.515692	51.5692	1
160026	Kanaga	US	UNITED STATES	USA	UNITED STATES	North America	FALSE	NA	High income	Nation with islands	Subpolar	51.782	-177.279	366.549	36654.9	2
20599	Kangaroo	AU	AUSTRALIA	AUS	AUSTRALIA	Asia and the Pacific	FALSE	NA	High income	Nation with islands	Temperate	-35.8278	137.24	4399.7	439970	3
26744	Kapiti	NZ	NEW ZEALAND	NZL	NEW ZEALAND	Asia and the Pacific	FALSE	NA	High income	Island Nation	Temperate	-40.8567	174.911	18.4396	1843.96	7
88888049	Karangi	AU	AUSTRALIA	AUS	AUSTRALIA	Asia and the Pacific	FALSE	NA	High income	Nation with islands	Tropical	-20.4338	115.603	0.0260476	2.60476	1
160520	Kasatochi	US	UNITED STATES	USA	UNITED STATES	North America	FALSE	NA	High income	Nation with islands	Subpolar	52.1727	-175.511	4.8551	485.51	2
237607	Kasidis	GR	GREECE	GRC	GREECE	Europe	FALSE	NA	High income	Nation with islands	Temperate	39.1063	24.0919	0.0028877	0.28877	1
110000602	Kastronisia - 1	GR	GREECE	GRC	GREECE	Europe	FALSE	NA	High income	Nation with islands	Temperate	39.2117	23.4618	0.00803658	0.803658	2
243378	Kastronisia - 2	GR	GREECE	GRC	GREECE	Europe	FALSE	NA	High income	Nation with islands	Temperate	39.2136	23.4619	0.0106811	1.06811	2
389171	Kate	GB	UNITED KINGDOM	FLK	FALKLAND ISLANDS (MALVINAS)		FALSE	NA		Island Nation	Subpolar	-51.8703	-58.2023	0.036723	3.6723	1
350251	Kayangel	PW	PALAU	PLW	PALAU	Asia and the Pacific	FALSE	UN Member	High income	Island Nation	Tropical	8.08319	134.718	1.26163	126.163	4
241475	Kemenez	FR	FRANCE	FRA	FRANCE	Europe	FALSE	NA	High income	Nation with islands	Temperate	48.3737	-4.90043	0.386025	38.6025	1
156144	Kent	CA	CANADA	CAN	CANADA	North America	FALSE	NA	High income	Nation with islands	Temperate	44.5815	-66.7565	0.910492	91.0492	3
333118	Kent	AU	AUSTRALIA	AUS	AUSTRALIA	Asia and the Pacific	FALSE	NA	High income	Nation with islands	Tropical	-17.6761	146.179	0.154772	15.4772	1
393218	Kent	GB	UNITED KINGDOM	FLK	FALKLAND ISLANDS (MALVINAS)		FALSE	NA		Island Nation	Subpolar	-51.4326	-59.6706	0.396947	39.6947	1
393219	Kent Island Knob	GB	UNITED KINGDOM	FLK	FALKLAND ISLANDS (MALVINAS)		FALSE	NA		Island Nation	Subpolar	-51.4232	-59.6794	0.0476144	4.76144	1
88888087	Kingcup	AU	AUSTRALIA	AUS	AUSTRALIA	Asia and the Pacific	FALSE	NA	High income	Nation with islands	Tropical	-20.3908	115.532	0.0561531	5.61531	1
100865	Kiska	US	UNITED STATES	USA	UNITED STATES	North America	FALSE	NA	High income	Nation with islands	Subpolar	51.9792	177.469	278.919	27891.9	2
380633	Klein Bonaire	NL	NETHERLANDS	ANT	SABA, SINT EUSTATIUS AND BONNAIRE	Latin America and the Caribbean	TRUE	NA		Nation with islands	Tropical	12.1573	-68.3095	6.90674	690.674	1
380634	Klein Curacao	NL	NETHERLANDS	ANT	CURACAO	Latin America and the Caribbean	TRUE	Associate Member	High income	Nation with islands	Tropical	11.9907	-68.6434	1.28694	128.694	1
388925	Knoll	GB	UNITED KINGDOM	FLK	FALKLAND ISLANDS (MALVINAS)		FALSE	NA		Island Nation	Subpolar	-52.1413	-60.7702	1.04836	104.836	1
463839	Koi	NZ	NEW ZEALAND	NZL	NEW ZEALAND	Asia and the Pacific	FALSE	NA	High income	Island Nation	Temperate	-36.8269	175.056	0.00391518	0.391518	2
19414	Kola Issa	FR	FRANCE	MYT	MAYOTTE	Africa	TRUE	NA		Nation with islands	Tropical	-12.838	45.2349	0.0606304	6.06304	2
26741	Korapuki	NZ	NEW ZEALAND	NZL	NEW ZEALAND	Asia and the Pacific	FALSE	NA	High income	Island Nation	Temperate	-36.6589	175.848	0.217617	21.7617	2
305106	Korppoo (62 islands)	FI	FINLAND	FIN	FINLAND	Europe	FALSE	NA	High income	Nation with islands	Subpolar	59.8561	22.2037	0.540656	54.0656	1
88888068	Kuiamokimoki	NZ	NEW ZEALAND	NZL	NEW ZEALAND	Asia and the Pacific	FALSE	NA	High income	Island Nation	Temperate	-35.2304	174.198	0.00405784	0.405784	2
394840	La Partida	MX	MEXICO	MEX	MEXICO	Latin America and the Caribbean	FALSE	NA	Upper middle income	Nation with islands	Subtropical	24.5598	-110.386	17.7719	1777.19	1
240134	La Scola	IT	ITALY	ITA	ITALY	Europe	FALSE	NA	High income	Nation with islands	Temperate	42.5838	10.1063	0.0151127	1.51127	1
22236	Lachlan	AU	AUSTRALIA	AUS	AUSTRALIA	Asia and the Pacific	FALSE	NA	High income	Nation with islands	Temperate	-42.6427	147.978	0.0339489	3.39489	1
26833	Lady Alice (Mauimua)	NZ	NEW ZEALAND	NZL	NEW ZEALAND	Asia and the Pacific	FALSE	NA	High income	Island Nation	Temperate	-35.8899	174.728	1.42281	142.281	1
333787	Lady Elliot	AU	AUSTRALIA	AUS	AUSTRALIA	Asia and the Pacific	FALSE	NA	High income	Nation with islands	Subtropical	-24.1132	152.715	0.388102	38.8102	1
464085	Lady Musgrave	AU	AUSTRALIA	AUS	AUSTRALIA	Asia and the Pacific	FALSE	NA	High income	Nation with islands	Subtropical	-23.9066	152.393	0.229392	22.9392	1
395512	Lana'i	US	UNITED STATES	USA	UNITED STATES	North America	FALSE	NA	High income	Nation with islands	Tropical	20.8352	-156.927	364.58	36458	3
181444	Langara	CA	CANADA	CAN	CANADA	North America	FALSE	NA	High income	Nation with islands	Subpolar	54.2297	-133.018	31.3606	3136.06	1
338997	Laregnere	FR	FRANCE	NCL	NEW CALEDONIA	Asia and the Pacific	TRUE	Associate Member	High income	Nation with islands	Tropical	-22.327	166.32	0.0186889	1.86889	1
236500	Lavezzu	FR	FRANCE	FRA	FRANCE	Europe	FALSE	NA	High income	Nation with islands	Temperate	41.3406	9.25586	0.64713	64.713	2
88888124	Lavezzu Islets - 18 total	FR	FRANCE	FRA	FRANCE	Europe	FALSE	NA	High income	Nation with islands	Temperate	41.3379	9.24453	0.00781417	0.781417	1
420403	Laysan	US	UNITED STATES	USA	UNITED STATES	North America	FALSE	NA	High income	Nation with islands	Subtropical	25.7703	-171.733	4.11876	411.876	2
241478	Le Loc'h	FR	FRANCE	FRA	FRANCE	Europe	FALSE	NA	High income	Nation with islands	Temperate	47.7055	-3.99657	0.589401	58.9401	1
338891	Le Predour	FR	FRANCE	NCL	NEW CALEDONIA	Asia and the Pacific	TRUE	Associate Member	High income	Nation with islands	Tropical	-21.9778	165.991	7.93205	793.205	3
241476	Ledenez Kemenez	FR	FRANCE	FRA	FRANCE	Europe	FALSE	NA	High income	Nation with islands	Temperate	48.3808	-4.89823	0.0820606	8.20606	1
420535	Leduck	US	UNITED STATES	VIR	VIRGIN ISLANDS, U.S.	Latin America and the Caribbean	TRUE	Associate Member	High income	Nation with islands	Tropical	18.3163	-64.6886	0.0519673	5.19673	1
330913	Legendre	AU	AUSTRALIA	AUS	AUSTRALIA	Asia and the Pacific	FALSE	NA	High income	Nation with islands	Tropical	-20.3861	116.88	13.5463	1354.63	1
395516	Lehua	US	UNITED STATES	USA	UNITED STATES	North America	FALSE	NA	High income	Nation with islands	Tropical	22.0201	-160.096	1.11031	111.031	3
21765	Leo	AU	AUSTRALIA	AUS	AUSTRALIA	Asia and the Pacific	FALSE	NA	High income	Nation with islands	Subtropical	-28.6892	113.863	0.25789	25.789	1
110000506	Les Mottes	FR	FRANCE	FRA	FRANCE	Europe	FALSE	NA	High income	Nation with islands	Temperate	48.8803	-3.48744	0.00299038	0.299038	1
389323	Letterbox	GB	UNITED KINGDOM	FLK	FALKLAND ISLANDS (MALVINAS)		FALSE	NA		Island Nation	Subpolar	-51.8248	-61.1488	0.0252581	2.52581	1
248396	Lewis and Harris	GB	UNITED KINGDOM	GBR	UNITED KINGDOM	Europe	FALSE	NA	High income	Island Nation	Subpolar	58.1334	-6.65735	2154.15	215415	1
110000225	Lily	AU	AUSTRALIA	AUS	AUSTRALIA	Asia and the Pacific	FALSE	NA	High income	Nation with islands	Tropical	-20.4196	115.586	0.00201865	0.201865	1
332822	Lindeman	AU	AUSTRALIA	AUS	AUSTRALIA	Asia and the Pacific	FALSE	NA	High income	Nation with islands	Tropical	-20.4461	149.042	6.53896	653.896	1
333429	Lindquist	AU	AUSTRALIA	AUS	AUSTRALIA	Asia and the Pacific	FALSE	NA	High income	Nation with islands	Tropical	-17.6541	146.158	0.0837614	8.37614	1
239688	Linosa	IT	ITALY	ITA	ITALY	Europe	FALSE	NA	High income	Nation with islands	Temperate	35.8654	12.868	5.60478	560.478	1
388872	Lion Creek Outer	GB	UNITED KINGDOM	FLK	FALKLAND ISLANDS (MALVINAS)		FALSE	NA		Island Nation	Subpolar	-52.2855	-59.5053	0.127458	12.7458	1
26723	Little Barrier	NZ	NEW ZEALAND	NZL	NEW ZEALAND	Asia and the Pacific	FALSE	NA	High income	Island Nation	Temperate	-36.2016	175.082	31.6891	3168.91	3
393280	Little Bense	GB	UNITED KINGDOM	FLK	FALKLAND ISLANDS (MALVINAS)		FALSE	NA		Island Nation	Subpolar	-51.4849	-60.5111	0.415857	41.5857	3
25126	Little Broughton	AU	AUSTRALIA	AUS	AUSTRALIA	Asia and the Pacific	FALSE	NA	High income	Nation with islands	Subtropical	-32.6211	152.334	0.27594	27.594	1
389333	Little Coffin	GB	UNITED KINGDOM	FLK	FALKLAND ISLANDS (MALVINAS)		FALSE	NA		Island Nation	Subpolar	-51.8651	-61.1609	0.184155	18.4155	1
389332	Little Coffin Islet	GB	UNITED KINGDOM	FLK	FALKLAND ISLANDS (MALVINAS)		FALSE	NA		Island Nation	Subpolar	-51.8684	-61.1545	0.00608546	0.608546	1
183727	Little Faraday	CA	CANADA	CAN	CANADA	North America	FALSE	NA	High income	Nation with islands	Subpolar	52.6136	-131.465	0.0254897	2.54897	1
25815	Little Green	AU	AUSTRALIA	AUS	AUSTRALIA	Asia and the Pacific	FALSE	NA	High income	Nation with islands	Temperate	-40.2263	148.254	0.866798	86.6798	1
192721	Little Helgesen	CA	CANADA	CAN	CANADA	North America	FALSE	NA	High income	Nation with islands	Subpolar	53.0304	-132.435	0.0220149	2.20149	1
164103	Little Koniujii	US	UNITED STATES	USA	UNITED STATES	North America	FALSE	NA	High income	Nation with islands	Subpolar	55.0043	-159.399	58.6658	5866.58	1
110000101	Little Lobster	AG	ANTIGUA AND BARBUDA	ATG	ANTIGUA AND BARBUDA	Latin America and the Caribbean	FALSE	UN Member	High income	Island Nation	Tropical	17.1351	-61.7289	0.000495069	0.0495069	1
31038	Little Mahuki	NZ	NEW ZEALAND	NZL	NEW ZEALAND	Asia and the Pacific	FALSE	NA	High income	Island Nation	Temperate	-36.2285	175.307	0.0201582	2.01582	1
26354	Little Moggy (Mokoiti)	NZ	NEW ZEALAND	NZL	NEW ZEALAND	Asia and the Pacific	FALSE	NA	High income	Island Nation	Temperate	-47.1396	167.416	0.103313	10.3313	1
389343	Little Samuel	GB	UNITED KINGDOM	FLK	FALKLAND ISLANDS (MALVINAS)		FALSE	NA		Island Nation	Subpolar	-51.9528	-58.6628	0.35189	35.189	1
464163	Little Shag	GB	UNITED KINGDOM	FLK	FALKLAND ISLANDS (MALVINAS)		FALSE	NA		Island Nation	Subpolar	-51.3917	-58.3177	0.0259172	2.59172	1
100874	Little Sitkin	US	UNITED STATES	USA	UNITED STATES	North America	FALSE	NA	High income	Nation with islands	Subpolar	51.9457	178.513	61.7934	6179.34	1
160068	Little Tanaga	US	UNITED STATES	USA	UNITED STATES	North America	FALSE	NA	High income	Nation with islands	Subpolar	51.8353	-176.145	66.1801	6618.01	1
457781	Little Tobago	GB	UNITED KINGDOM	VGB	VIRGIN ISLANDS, BRITISH	Latin America and the Caribbean	TRUE	Associate Member	High income	Island Nation	Tropical	18.4299	-64.8465	0.244798	24.4798	1
31014	Lizard	NZ	NEW ZEALAND	NZL	NEW ZEALAND	Asia and the Pacific	FALSE	NA	High income	Island Nation	Temperate	-35.9093	175.114	0.0291702	2.91702	1
30244	Lobos	ES	SPAIN	ESP	SPAIN	Europe	FALSE	NA	High income	Nation with islands	Subtropical	28.7502	-13.8216	4.53013	453.013	1
356542	Lobos	EC	ECUADOR	ECU	ECUADOR	Latin America and the Caribbean	FALSE	NA	Upper middle income	Nation with islands	Tropical	-0.856469	-89.5662	0.0733232	7.33232	1
386060	Lobster	AG	ANTIGUA AND BARBUDA	ATG	ANTIGUA AND BARBUDA	Latin America and the Caribbean	FALSE	UN Member	High income	Island Nation	Tropical	17.1338	-61.7298	0.00369598	0.369598	1
26881	Long	NZ	NEW ZEALAND	NZL	NEW ZEALAND	Asia and the Pacific	FALSE	NA	High income	Island Nation	Temperate	-41.1174	174.281	1.08459	108.459	1
24134	Long (Weka)	NZ	NEW ZEALAND	NZL	NEW ZEALAND	Asia and the Pacific	FALSE	NA	High income	Island Nation	Temperate	-46.0946	166.695	1.07027	107.027	1
420374	Long Cay	GB	UNITED KINGDOM	TCA	TURKS AND CAICOS ISLANDS	Latin America and the Caribbean	TRUE	Associate Member	High income	Island Nation	Tropical	21.4677	-71.5563	0.984651	98.4651	1
35084	Long Rock	GB	UNITED KINGDOM	BMU	BERMUDA	Latin America and the Caribbean	TRUE	Associate Member	High income	Island Nation	Subtropical	32.3572	-64.6547	0.00624335	0.624335	2
15103	Longue	FR	FRANCE	ATF	FRENCH SOUTHERN TERRITORIES		FALSE	NA		Nation with islands	Temperate	-49.5381	69.9111	34.0717	3407.17	1
242505	Looe	GB	UNITED KINGDOM	GBR	UNITED KINGDOM	Europe	FALSE	NA	High income	Island Nation	Subpolar	50.337	-4.45045	0.089726	8.9726	1
25123	Looking Glas (South Rock)	AU	AUSTRALIA	AUS	AUSTRALIA	Asia and the Pacific	FALSE	NA	High income	Nation with islands	Subtropical	-32.6293	152.317	0.0401848	4.01848	1
346930	Loosiep	FM	MICRONESIA, FEDERATED STATES OF	FSM	MICRONESIA, FEDERATED STATES OF	Asia and the Pacific	FALSE	UN Member	Lower middle income	Island Nation	Tropical	9.91705	139.848	0.317619	31.7619	1
21142	Lord Howe	AU	AUSTRALIA	AUS	AUSTRALIA	Asia and the Pacific	FALSE	NA	High income	Nation with islands	Subtropical	-31.5534	159.077	15.9851	1598.51	7
415830	Low Cay	BS	BAHAMAS	BHS	BAHAMAS	Latin America and the Caribbean	FALSE	UN Member	High income	Island Nation	Subtropical	23.9385	-74.4814	0.11448	11.448	2
360587	Luahiapo	TO	TONGA	TON	TONGA	Asia and the Pacific	FALSE	UN Member	Upper middle income	Island Nation	Tropical	-18.7993	-174.04	0.0216675	2.16675	1
181382	Lucy	CA	CANADA	CAN	CANADA	North America	FALSE	NA	High income	Nation with islands	Subpolar	54.1827	-132.985	0.37203	37.203	1
242171	Lundy	GB	UNITED KINGDOM	GBR	UNITED KINGDOM	Europe	FALSE	NA	High income	Island Nation	Subpolar	51.1779	-4.66958	4.31579	431.579	2
333514	Mabel	AU	AUSTRALIA	AUS	AUSTRALIA	Asia and the Pacific	FALSE	NA	High income	Nation with islands	Tropical	-17.2099	146.079	0.0274906	2.74906	1
336160	Mabualau	FJ	FIJI	FJI	FIJI	Asia and the Pacific	FALSE	UN Member	Upper middle income	Island Nation	Tropical	-17.9725	178.756	0.0517707	5.17707	1
358107	Macauley	NZ	NEW ZEALAND	NZL	NEW ZEALAND	Asia and the Pacific	FALSE	NA	High income	Island Nation	Subtropical	-30.2322	-178.429	2.28393	228.393	2
20167	Macquarie	AU	AUSTRALIA	AUS	AUSTRALIA	Asia and the Pacific	FALSE	NA	High income	Nation with islands	Subpolar	-54.6284	158.864	129.563	12956.3	6
100935	Magojima	JP	JAPAN	JPN	JAPAN	Asia and the Pacific	FALSE	NA	High income	Island Nation	Subtropical	27.1949	142.196	0.122986	12.2986	1
19631	Mahe	SC	SEYCHELLES	SYC	SEYCHELLES	Africa	FALSE	UN Member	High income	Island Nation	Tropical	-4.6784	55.4672	155.881	15588.1	1
88888075	Mahenotiti	NZ	NEW ZEALAND	NZL	NEW ZEALAND	Asia and the Pacific	FALSE	NA	High income	Island Nation	Temperate	-35.2275	174.248	0.00894163	0.894163	2
31039	Mahuki	NZ	NEW ZEALAND	NZL	NEW ZEALAND	Asia and the Pacific	FALSE	NA	High income	Island Nation	Temperate	-36.2323	175.303	0.458228	45.8228	1
251439	Mainland	GB	UNITED KINGDOM	GBR	UNITED KINGDOM	Europe	FALSE	NA	High income	Island Nation	Subpolar	59.0139	-3.11489	518.755	51875.5	1
360074	Makapu	FR	FRANCE	PYF	FRENCH POLYNESIA	Asia and the Pacific	TRUE	Associate Member	High income	Nation with islands	Tropical	-23.1996	-134.924	0.0431819	4.31819	1
359683	Makaroa	FR	FRANCE	PYF	FRENCH POLYNESIA	Asia and the Pacific	TRUE	Associate Member	High income	Nation with islands	Tropical	-23.2189	-134.971	0.165231	16.5231	2
19634	Malabar	SC	SEYCHELLES	SYC	SEYCHELLES	Africa	FALSE	UN Member	High income	Island Nation	Tropical	-9.37608	46.3617	25.8699	2586.99	2
241729	Malban	FR	FRANCE	FRA	FRANCE	Europe	FALSE	NA	High income	Nation with islands	Temperate	48.8919	-3.46517	0.195372	19.5372	1
357186	Malden	KI	KIRIBATI	KIR	KIRIBATI	Asia and the Pacific	FALSE	UN Member	Lower middle income	Island Nation	Tropical	-4.0169	-154.929	37.7201	3772.01	1
236005	Malgrat gran	ES	SPAIN	ESP	SPAIN	Europe	FALSE	NA	High income	Nation with islands	Temperate	39.4982	2.45063	0.0816533	8.16533	1
236227	Malgrat petit	ES	SPAIN	ESP	SPAIN	Europe	FALSE	NA	High income	Nation with islands	Temperate	39.5024	2.4558	0.010771	1.0771	1
360518	Malinoa	TO	TONGA	TON	TONGA	Asia and the Pacific	FALSE	UN Member	Upper middle income	Island Nation	Tropical	-21.0368	-175.129	0.0166275	1.66275	1
26834	Mana	NZ	NEW ZEALAND	NZL	NEW ZEALAND	Asia and the Pacific	FALSE	NA	High income	Island Nation	Temperate	-41.0877	174.781	2.22015	222.015	1
357901	Managaha	US	UNITED STATES	MNP	NORTHERN MARIANA ISLANDS	Asia and the Pacific	TRUE	Associate Member	High income	Nation with islands	Tropical	15.2414	145.712	0.0650745	6.50745	2
353646	Mangere	NZ	NEW ZEALAND	NZL	NEW ZEALAND	Asia and the Pacific	FALSE	NA	High income	Island Nation	Temperate	-44.2695	-176.296	1.19748	119.748	3
360507	Maninita	TO	TONGA	TON	TONGA	Asia and the Pacific	FALSE	UN Member	Upper middle income	Island Nation	Tropical	-18.8574	-173.995	0.056862	5.6862	1
359972	Manui	FR	FRANCE	PYF	FRENCH POLYNESIA	Asia and the Pacific	TRUE	Associate Member	High income	Nation with islands	Tropical	-23.232	-134.945	0.0731476	7.31476	1
356509	Marchena	EC	ECUADOR	ECU	ECUADOR	Latin America and the Caribbean	FALSE	NA	Upper middle income	Nation with islands	Tropical	0.331317	-90.4758	130.176	13017.6	4
332617	Marchinbar	AU	AUSTRALIA	AUS	AUSTRALIA	Asia and the Pacific	FALSE	NA	High income	Nation with islands	Tropical	-11.2711	136.624	206.585	20658.5	1
30733	Maria	NZ	NEW ZEALAND	NZL	NEW ZEALAND	Asia and the Pacific	FALSE	NA	High income	Island Nation	Temperate	-36.7091	175.006	0.0311927	3.11927	1
394776	María Cleofas	MX	MEXICO	MEX	MEXICO	Latin America and the Caribbean	FALSE	NA	Upper middle income	Nation with islands	Tropical	21.3143	-106.249	19.0674	1906.74	2
362274	Marielas Este	EC	ECUADOR	ECU	ECUADOR	Latin America and the Caribbean	FALSE	NA	Upper middle income	Nation with islands	Tropical	-0.594655	-91.0904	0.00147374	0.147374	2
362273	Marielas Norte	EC	ECUADOR	ECU	ECUADOR	Latin America and the Caribbean	FALSE	NA	Upper middle income	Nation with islands	Tropical	-0.595941	-91.0909	0.00486492	0.486492	2
362253	Marielas Sur	EC	ECUADOR	ECU	ECUADOR	Latin America and the Caribbean	FALSE	NA	Upper middle income	Nation with islands	Tropical	-0.599272	-91.0906	0.0124352	1.24352	4
331872	Marigold	AU	AUSTRALIA	AUS	AUSTRALIA	Asia and the Pacific	FALSE	NA	High income	Nation with islands	Tropical	-20.4574	115.556	0.0334841	3.34841	1
9988	Marion	ZA	SOUTH AFRICA	ZAF	SOUTH AFRICA	Africa	FALSE	NA	Upper middle income	Nation with islands	Temperate	-46.9066	37.7404	295.416	29541.6	2
464065	Matakohe (Limestone/Whangarei)	NZ	NEW ZEALAND	NZL	NEW ZEALAND	Asia and the Pacific	FALSE	NA	High income	Island Nation	Temperate	-35.7842	174.359	0.38227	38.227	5
334536	Mato	FR	FRANCE	NCL	NEW CALEDONIA	Asia and the Pacific	TRUE	Associate Member	High income	Nation with islands	Tropical	-22.5502	166.792	0.0434709	4.34709	1
26788	Maud	NZ	NEW ZEALAND	NZL	NEW ZEALAND	Asia and the Pacific	FALSE	NA	High income	Island Nation	Temperate	-41.026	173.891	3.13852	313.852	3
27038	Mauhaka Rocks	NZ	NEW ZEALAND	NZL	NEW ZEALAND	Asia and the Pacific	FALSE	NA	High income	Island Nation	Temperate	-37.2184	175.893	0.0151081	1.51081	1
26752	Mayor (Tuhua)	NZ	NEW ZEALAND	NZL	NEW ZEALAND	Asia and the Pacific	FALSE	NA	High income	Island Nation	Temperate	-37.2866	176.255	13.1271	1312.71	4
357148	McKean	KI	KIRIBATI	KIR	KIRIBATI	Asia and the Pacific	FALSE	UN Member	Lower middle income	Island Nation	Tropical	-3.59527	-174.123	0.564453	56.4453	1
26334	Mejía	MX	MEXICO	MEX	MEXICO	Latin America and the Caribbean	FALSE	NA	Upper middle income	Nation with islands	Subtropical	29.5563	-113.57	2.06258	206.258	1
360071	Mekiro	FR	FRANCE	PYF	FRENCH POLYNESIA	Asia and the Pacific	TRUE	Associate Member	High income	Nation with islands	Tropical	-23.1744	-134.921	0.0731637	7.31637	1
332567	Melville	AU	AUSTRALIA	AUS	AUSTRALIA	Asia and the Pacific	FALSE	NA	High income	Nation with islands	Tropical	-11.5379	130.959	5762.03	576203	1
410595	Mid Cay	GB	UNITED KINGDOM	AIA	ANGUILLA	Latin America and the Caribbean	TRUE	Associate Member		Nation with islands	Tropical	18.2869	-63.2611	0.0201041	2.01041	1
332342	Middle	AU	AUSTRALIA	AUS	AUSTRALIA	Asia and the Pacific	FALSE	NA	High income	Nation with islands	Tropical	-20.9121	115.328	3.53143	353.143	1
26829	Middle Chain	NZ	NEW ZEALAND	NZL	NEW ZEALAND	Asia and the Pacific	FALSE	NA	High income	Island Nation	Temperate	-36.9582	176.081	0.371464	37.1464	1
464040	Middle Lacepede	AU	AUSTRALIA	AUS	AUSTRALIA	Asia and the Pacific	FALSE	NA	High income	Nation with islands	Tropical	-16.8555	122.137	0.745973	74.5973	1
105079	Minamijima	JP	JAPAN	JPN	JAPAN	Asia and the Pacific	FALSE	NA	High income	Island Nation	Subtropical	27.0382	142.175	0.292506	29.2506	2
358309	Mohotani	FR	FRANCE	PYF	FRENCH POLYNESIA	Asia and the Pacific	TRUE	Associate Member	High income	Nation with islands	Tropical	-9.98447	-138.827	12.5939	1259.39	3
241494	Moines	FR	FRANCE	FRA	FRANCE	Europe	FALSE	NA	High income	Nation with islands	Temperate	48.8786	-3.49164	0.0943804	9.43804	2
400114	Mokapu	US	UNITED STATES	USA	UNITED STATES	North America	FALSE	NA	High income	Nation with islands	Tropical	21.1834	-156.924	0.033681	3.3681	1
463845	Mokoia	NZ	NEW ZEALAND	NZL	NEW ZEALAND	Asia and the Pacific	FALSE	NA	High income	Island Nation	Temperate	-38.08	176.288	1.32837	132.837	4
24133	Mokonui/ Big Moggy	NZ	NEW ZEALAND	NZL	NEW ZEALAND	Asia and the Pacific	FALSE	NA	High income	Island Nation	Temperate	-47.1482	167.404	1.00775	100.775	2
110000228	Moku'auia (Goat Island)	US	UNITED STATES	USA	UNITED STATES	North America	FALSE	NA	High income	Nation with islands	Tropical	21.6628	-157.923	0.053528	5.3528	4
239703	Molara	IT	ITALY	ITA	ITALY	Europe	FALSE	NA	High income	Nation with islands	Temperate	40.8687	9.7276	3.47732	347.732	1
420046	Monito	US	UNITED STATES	PRI	PUERTO RICO	Latin America and the Caribbean	TRUE	Associate Member	High income	Nation with islands	Tropical	18.1596	-67.949	0.145848	14.5848	2
21576	Montague	AU	AUSTRALIA	AUS	AUSTRALIA	Asia and the Pacific	FALSE	NA	High income	Nation with islands	Temperate	-36.2512	150.227	0.838082	83.8082	3
35533	Montaña Clara	ES	SPAIN	ESP	SPAIN	Europe	FALSE	NA	High income	Nation with islands	Subtropical	29.298	-13.5349	1.3136	131.36	1
235936	Monteagudo and Faro	ES	SPAIN	ESP	SPAIN	Europe	FALSE	NA	High income	Nation with islands	Temperate	42.2301	-8.90679	2.93642	293.642	1
239664	Montecristo	IT	ITALY	ITA	ITALY	Europe	FALSE	NA	High income	Nation with islands	Temperate	42.3323	10.3091	10.4982	1049.82	2
419831	Montserrat	MX	MEXICO	MEX	MEXICO	Latin America and the Caribbean	FALSE	NA	Upper middle income	Nation with islands	Subtropical	25.6831	-111.035	18.7644	1876.44	1
335844	Monuriki	FJ	FIJI	FJI	FIJI	Asia and the Pacific	FALSE	UN Member	Upper middle income	Island Nation	Tropical	-17.6096	177.034	0.437685	43.7685	2
22231	Morley (Crake)	AU	AUSTRALIA	AUS	AUSTRALIA	Asia and the Pacific	FALSE	NA	High income	Nation with islands	Subtropical	-28.7453	113.813	0.123577	12.3577	1
241604	Morts	FR	FRANCE	FRA	FRANCE	Europe	FALSE	NA	High income	Nation with islands	Temperate	48.3031	-4.53722	0.0546024	5.46024	1
356540	Mosquera	EC	ECUADOR	ECU	ECUADOR	Latin America and the Caribbean	FALSE	NA	Upper middle income	Nation with islands	Tropical	-0.404961	-90.2777	0.0601486	6.01486	2
351944	Motu Kena	CK	COOK ISLANDS	COK	COOK ISLANDS	Asia and the Pacific	TRUE	Associate Member		Island Nation	Tropical	-13.278	-163.193	0.016491	1.6491	2
110000234	Motu Kena Iti	CK	COOK ISLANDS	COK	COOK ISLANDS	Asia and the Pacific	TRUE	Associate Member		Island Nation	Tropical	-13.2774	-163.194	0.00717363	0.717363	2
365135	Motu Oa	FR	FRANCE	PYF	FRENCH POLYNESIA	Asia and the Pacific	TRUE	Associate Member	High income	Nation with islands	Tropical	-9.47968	-140.047	0.367055	36.7055	1
365136	Motu Takahe	FR	FRANCE	PYF	FRENCH POLYNESIA	Asia and the Pacific	TRUE	Associate Member	High income	Nation with islands	Tropical	-9.46638	-140.073	0.0629246	6.29246	1
360494	Motu Tapu	TO	TONGA	TON	TONGA	Asia and the Pacific	FALSE	UN Member	Upper middle income	Island Nation	Tropical	-21.0916	-175.057	0.124013	12.4013	1
351945	Motu To'u	CK	COOK ISLANDS	COK	COOK ISLANDS	Asia and the Pacific	TRUE	Associate Member		Island Nation	Tropical	-13.273	-163.198	0.241545	24.1545	3
26944	Motuara	NZ	NEW ZEALAND	NZL	NEW ZEALAND	Asia and the Pacific	FALSE	NA	High income	Island Nation	Temperate	-41.0915	174.275	0.568721	56.8721	2
464039	Motuarohia	NZ	NEW ZEALAND	NZL	NEW ZEALAND	Asia and the Pacific	FALSE	NA	High income	Island Nation	Temperate	-35.233	174.166	0.822826	82.2826	2
30866	Motuhaku	NZ	NEW ZEALAND	NZL	NEW ZEALAND	Asia and the Pacific	FALSE	NA	High income	Island Nation	Temperate	-36.1629	175.289	0.398975	39.8975	1
27034	Motuhoropapa	NZ	NEW ZEALAND	NZL	NEW ZEALAND	Asia and the Pacific	FALSE	NA	High income	Island Nation	Temperate	-36.6891	174.964	0.128552	12.8552	7
26852	Motuihe	NZ	NEW ZEALAND	NZL	NEW ZEALAND	Asia and the Pacific	FALSE	NA	High income	Island Nation	Temperate	-36.8124	174.946	1.82329	182.329	5
26853	Motukaha	NZ	NEW ZEALAND	NZL	NEW ZEALAND	Asia and the Pacific	FALSE	NA	High income	Island Nation	Temperate	-36.7951	174.986	0.00838924	0.838924	1
464166	Motunau	NZ	NEW ZEALAND	NZL	NEW ZEALAND	Asia and the Pacific	FALSE	NA	High income	Island Nation	Temperate	-43.0623	173.078	0.0714495	7.14495	1
30744	Motungara (Motungarara)	NZ	NEW ZEALAND	NZL	NEW ZEALAND	Asia and the Pacific	FALSE	NA	High income	Island Nation	Temperate	-40.887	174.901	0.0175058	1.75058	1
88888086	Motungarara (Cliff Rock)	NZ	NEW ZEALAND	NZL	NEW ZEALAND	Asia and the Pacific	FALSE	NA	High income	Island Nation	Temperate	-35.203	174.204	0.0126619	1.26619	1
365179	Motu-o-ari	FR	FRANCE	PYF	FRENCH POLYNESIA	Asia and the Pacific	TRUE	Associate Member	High income	Nation with islands	Tropical	-23.1511	-135.021	0.0112978	1.12978	1
88888069	Motuoi	NZ	NEW ZEALAND	NZL	NEW ZEALAND	Asia and the Pacific	FALSE	NA	High income	Island Nation	Temperate	-35.2191	174.182	0.0242506	2.42506	2
27013	Motu-o-Kura (Bare)	NZ	NEW ZEALAND	NZL	NEW ZEALAND	Asia and the Pacific	FALSE	NA	High income	Island Nation	Temperate	-39.8335	177.027	0.145173	14.5173	1
30691	Motuopao	NZ	NEW ZEALAND	NZL	NEW ZEALAND	Asia and the Pacific	FALSE	NA	High income	Island Nation	Subtropical	-34.4705	172.638	0.289061	28.9061	1
30784	Moturako	NZ	NEW ZEALAND	NZL	NEW ZEALAND	Asia and the Pacific	FALSE	NA	High income	Island Nation	Temperate	-36.1796	175.297	0.00857928	0.857928	1
464077	Moturemu	NZ	NEW ZEALAND	NZL	NEW ZEALAND	Asia and the Pacific	FALSE	NA	High income	Island Nation	Temperate	-36.4223	174.393	0.0569671	5.69671	3
463831	Moturoa	NZ	NEW ZEALAND	NZL	NEW ZEALAND	Asia and the Pacific	FALSE	NA	High income	Island Nation	Temperate	-35.2099	174.09	1.8654	186.54	1
459035	Moturua	NZ	NEW ZEALAND	NZL	NEW ZEALAND	Asia and the Pacific	FALSE	NA	High income	Island Nation	Temperate	-35.2236	174.191	1.68544	168.544	4
110000235	Motutaiko	NZ	NEW ZEALAND	NZL	NEW ZEALAND	Asia and the Pacific	FALSE	NA	High income	Island Nation	Temperate	-36.2165	175.289	0.211495	21.1495	1
26953	Motutapere	NZ	NEW ZEALAND	NZL	NEW ZEALAND	Asia and the Pacific	FALSE	NA	High income	Island Nation	Temperate	-36.7797	175.429	0.49806	49.806	4
26751	Motutapu	NZ	NEW ZEALAND	NZL	NEW ZEALAND	Asia and the Pacific	FALSE	NA	High income	Island Nation	Temperate	-36.7647	174.916	16.0034	1600.34	11
110000203	Motutapu	NZ	NEW ZEALAND	NZL	NEW ZEALAND	Asia and the Pacific	FALSE	NA	High income	Island Nation	Temperate	-35.1929	174.018	0.00402741	0.402741	1
110000236	Motutapu	NZ	NEW ZEALAND	NZL	NEW ZEALAND	Asia and the Pacific	FALSE	NA	High income	Island Nation	Temperate	-41.2363	174.061	0.0180257	1.80257	1
88888067	Motutara	NZ	NEW ZEALAND	NZL	NEW ZEALAND	Asia and the Pacific	FALSE	NA	High income	Island Nation	Temperate	-35.2144	174.195	0.00687518	0.687518	1
463838	Motuterahiki	NZ	NEW ZEALAND	NZL	NEW ZEALAND	Asia and the Pacific	FALSE	NA	High income	Island Nation	Temperate	-35.1853	174.095	0.00542831	0.542831	1
463854	Mou Tapu	NZ	NEW ZEALAND	NZL	NEW ZEALAND	Asia and the Pacific	FALSE	NA	High income	Island Nation	Temperate	-44.608	169.06	1.26503	126.503	1
463852	Mou Waho	NZ	NEW ZEALAND	NZL	NEW ZEALAND	Asia and the Pacific	FALSE	NA	High income	Island Nation	Temperate	-44.5538	169.082	1.50839	150.839	2
26889	Moutohora	NZ	NEW ZEALAND	NZL	NEW ZEALAND	Asia and the Pacific	FALSE	NA	High income	Island Nation	Temperate	-37.8551	176.973	1.87269	187.269	3
398418	Muertos	MX	MEXICO	MEX	MEXICO	Latin America and the Caribbean	FALSE	NA	Upper middle income	Nation with islands	Tropical	22.42	-89.7159	0.172229	17.2229	1
102117	Mukojima	JP	JAPAN	JPN	JAPAN	Asia and the Pacific	FALSE	NA	High income	Island Nation	Subtropical	27.681	142.139	2.5574	255.74	3
183728	Murchison	CA	CANADA	CAN	CANADA	North America	FALSE	NA	High income	Nation with islands	Subpolar	52.5935	-131.459	3.99905	399.905	2
183720	Murchison Passage	CA	CANADA	CAN	CANADA	North America	FALSE	NA	High income	Nation with islands	Subpolar	52.5969	-131.467	0.0901176	9.01176	1
346525	Nahkapw	FM	MICRONESIA, FEDERATED STATES OF	FSM	MICRONESIA, FEDERATED STATES OF	Asia and the Pacific	FALSE	UN Member	Lower middle income	Island Nation	Tropical	6.84388	158.344	0.0164287	1.64287	1
24164	Native	NZ	NEW ZEALAND	NZL	NEW ZEALAND	Asia and the Pacific	FALSE	NA	High income	Island Nation	Temperate	-46.9154	168.154	0.62259	62.259	5
26239	Natividad	MX	MEXICO	MEX	MEXICO	Latin America and the Caribbean	FALSE	NA	Upper middle income	Nation with islands	Subtropical	27.8725	-115.185	7.48536	748.536	4
299314	Nauvo (60 islands)	FI	FINLAND	FIN	FINLAND	Europe	FALSE	NA	High income	Nation with islands	Subpolar	59.8162	21.8086	0.059776	5.9776	1
334499	Ndo	FR	FRANCE	NCL	NEW CALEDONIA	Asia and the Pacific	TRUE	Associate Member	High income	Nation with islands	Tropical	-22.6837	166.969	0.0406561	4.06561	1
30863	Nelson	NZ	NEW ZEALAND	NZL	NEW ZEALAND	Asia and the Pacific	FALSE	NA	High income	Island Nation	Temperate	-36.166	175.299	0.123845	12.3845	1
88888070	Ngatokaparangi 1	NZ	NEW ZEALAND	NZL	NEW ZEALAND	Asia and the Pacific	FALSE	NA	High income	Island Nation	Temperate	-35.2224	174.209	0.00523099	0.523099	1
88888065	Ngatokaparangi 2	NZ	NEW ZEALAND	NZL	NEW ZEALAND	Asia and the Pacific	FALSE	NA	High income	Island Nation	Temperate	-35.2225	174.211	0.00211984	0.211984	1
88888071	Ngatokaparangi 3	NZ	NEW ZEALAND	NZL	NEW ZEALAND	Asia and the Pacific	FALSE	NA	High income	Island Nation	Temperate	-35.2235	174.208	0.00357305	0.357305	1
334565	Nge	FR	FRANCE	NCL	NEW CALEDONIA	Asia and the Pacific	TRUE	Associate Member	High income	Nation with islands	Tropical	-22.6932	166.851	0.0444599	4.44599	1
349969	Ngeanges	PW	PALAU	PLW	PALAU	Asia and the Pacific	FALSE	UN Member	High income	Island Nation	Tropical	7.20819	134.373	0.111233	11.1233	1
350254	Ngerebelas	PW	PALAU	PLW	PALAU	Asia and the Pacific	FALSE	UN Member	High income	Island Nation	Tropical	8.04251	134.7	0.0866515	8.66515	1
350252	Ngeriungs	PW	PALAU	PLW	PALAU	Asia and the Pacific	FALSE	UN Member	High income	Island Nation	Tropical	8.05865	134.711	0.35884	35.884	1
395513	Ni'ihau	US	UNITED STATES	USA	UNITED STATES	North America	FALSE	NA	High income	Nation with islands	Tropical	21.8956	-160.155	186.33	18633	1
107387	Nishijima	JP	JAPAN	JPN	JAPAN	Asia and the Pacific	FALSE	NA	High income	Island Nation	Subtropical	27.1171	142.167	0.483599	48.3599	1
100885	Nizki	US	UNITED STATES	USA	UNITED STATES	North America	FALSE	NA	High income	Nation with islands	Subpolar	52.7356	173.984	8.32609	832.609	1
35020	Nonsuch	GB	UNITED KINGDOM	BMU	BERMUDA	Latin America and the Caribbean	TRUE	Associate Member	High income	Island Nation	Subtropical	32.3474	-64.6628	0.070259	7.0259	5
333321	Normanby	AU	AUSTRALIA	AUS	AUSTRALIA	Asia and the Pacific	FALSE	NA	High income	Nation with islands	Tropical	-17.206	146.076	0.0719065	7.19065	1
19651	North	SC	SEYCHELLES	SYC	SEYCHELLES	Africa	FALSE	UN Member	High income	Island Nation	Tropical	-4.39222	55.2449	1.95085	195.085	9
333104	North (North Repulse)	AU	AUSTRALIA	AUS	AUSTRALIA	Asia and the Pacific	FALSE	NA	High income	Nation with islands	Tropical	-20.5811	148.863	0.151482	15.1482	1
110000244	North Drum	KI	KIRIBATI	KIR	KIRIBATI	Asia and the Pacific	FALSE	UN Member	Lower middle income	Island Nation	Tropical	1.84158	-157.39	0.0285716	2.85716	1
333710	North East	AU	AUSTRALIA	AUS	AUSTRALIA	Asia and the Pacific	FALSE	NA	High income	Nation with islands	Tropical	-21.6628	150.338	2.90819	290.819	1
388863	North East	GB	UNITED KINGDOM	FLK	FALKLAND ISLANDS (MALVINAS)		FALSE	NA		Island Nation	Subpolar	-52.0066	-58.3686	3.45835	345.835	1
88888085	North Keppel	AU	AUSTRALIA	AUS	AUSTRALIA	Asia and the Pacific	FALSE	NA	High income	Nation with islands	Tropical	-23.072	150.898	5.27625	527.625	2
332883	North Molle	AU	AUSTRALIA	AUS	AUSTRALIA	Asia and the Pacific	FALSE	NA	High income	Nation with islands	Tropical	-20.2284	148.821	2.44767	244.767	1
248416	North Uist	GB	UNITED KINGDOM	GBR	UNITED KINGDOM	Europe	FALSE	NA	High income	Island Nation	Subpolar	57.6	-7.28865	312.593	31259.3	2
331194	North West	AU	AUSTRALIA	AUS	AUSTRALIA	Asia and the Pacific	FALSE	NA	High income	Nation with islands	Tropical	-20.3644	115.527	1.14826	114.826	1
457960	North West	AU	AUSTRALIA	AUS	AUSTRALIA	Asia and the Pacific	FALSE	NA	High income	Nation with islands	Tropical	-23.2968	151.707	1.34072	134.072	2
389067	North West Islands South Islet	GB	UNITED KINGDOM	FLK	FALKLAND ISLANDS (MALVINAS)		FALSE	NA		Island Nation	Subpolar	-51.5942	-59.1886	0.0160158	1.60158	2
352121	Nukubasaga	FJ	FIJI	FJI	FIJI	Asia and the Pacific	FALSE	UN Member	Upper middle income	Island Nation	Tropical	-16.3025	-179.252	0.214993	21.4993	1
352120	Nukupureti	FJ	FIJI	FJI	FIJI	Asia and the Pacific	FALSE	UN Member	Upper middle income	Island Nation	Tropical	-16.3102	-179.269	0.0408986	4.08986	1
352108	Nukusemanu	FJ	FIJI	FJI	FIJI	Asia and the Pacific	FALSE	UN Member	Upper middle income	Island Nation	Tropical	-16.3343	-179.418	0.0211052	2.11052	1
26846	Nukuwaiata	NZ	NEW ZEALAND	NZL	NEW ZEALAND	Asia and the Pacific	FALSE	NA	High income	Island Nation	Temperate	-40.8998	174.073	1.81858	181.858	4
355636	Nu'ulua	WS	SAMOA	WSM	SAMOA	Asia and the Pacific	FALSE	UN Member	Upper middle income	Island Nation	Tropical	-14.073	-171.41	0.250047	25.0047	1
110000251	NW Fred/Tonga	KI	KIRIBATI	KIR	KIRIBATI	Asia and the Pacific	FALSE	UN Member	Lower middle income	Island Nation	Tropical	1.84923	-157.417	0.0124278	1.24278	1
110000247	NW Nimroona	KI	KIRIBATI	KIR	KIRIBATI	Asia and the Pacific	FALSE	UN Member	Lower middle income	Island Nation	Tropical	1.83079	-157.428	0.00865641	0.865641	1
110000263	NW Tibo	KI	KIRIBATI	KIR	KIRIBATI	Asia and the Pacific	FALSE	UN Member	Lower middle income	Island Nation	Tropical	1.84594	-157.44	0.0121601	1.21601	1
110000271	Oasis 1 (East)	KI	KIRIBATI	KIR	KIRIBATI	Asia and the Pacific	FALSE	UN Member	Lower middle income	Island Nation	Tropical	1.80736	-157.365	0.0222957	2.22957	1
110000272	Oasis 2	KI	KIRIBATI	KIR	KIRIBATI	Asia and the Pacific	FALSE	UN Member	Lower middle income	Island Nation	Tropical	1.80872	-157.368	0.0256621	2.56621	1
110000273	Oasis 3	KI	KIRIBATI	KIR	KIRIBATI	Asia and the Pacific	FALSE	UN Member	Lower middle income	Island Nation	Tropical	1.80956	-157.37	0.0150225	1.50225	1
24447	Ocean	NZ	NEW ZEALAND	NZL	NEW ZEALAND	Asia and the Pacific	FALSE	NA	High income	Island Nation	Subpolar	-50.5256	166.274	0.11117	11.117	1
364202	Oeno	GB	UNITED KINGDOM	PCN	PITCAIRN	Asia and the Pacific	TRUE	NA		Island Nation	Subtropical	-23.9285	-130.743	0.753004	75.3004	1
26946	Ohinau (Ohina)	NZ	NEW ZEALAND	NZL	NEW ZEALAND	Asia and the Pacific	FALSE	NA	High income	Island Nation	Temperate	-36.7284	175.881	0.56445	56.445	3
461560	Okahu	NZ	NEW ZEALAND	NZL	NEW ZEALAND	Asia and the Pacific	FALSE	NA	High income	Island Nation	Temperate	-35.1985	174.209	0.3318	33.18	2
404394	Old Rhodes Key	US	UNITED STATES	USA	UNITED STATES	North America	FALSE	NA	High income	Nation with islands	Subtropical	25.3672	-80.2428	4.20837	420.837	1
359790	Onetahi	FR	FRANCE	PYF	FRENCH POLYNESIA	Asia and the Pacific	TRUE	Associate Member	High income	Nation with islands	Tropical	-17.0186	-149.591	0.721689	72.1689	2
30806	Opakau	NZ	NEW ZEALAND	NZL	NEW ZEALAND	Asia and the Pacific	FALSE	NA	High income	Island Nation	Temperate	-36.2017	175.298	0.0306919	3.06919	1
350253	Orak	PW	PALAU	PLW	PALAU	Asia and the Pacific	FALSE	UN Member	High income	Island Nation	Tropical	8.03992	134.694	0.0109782	1.09782	1
27035	Otata (Otatou)	NZ	NEW ZEALAND	NZL	NEW ZEALAND	Asia and the Pacific	FALSE	NA	High income	Island Nation	Temperate	-36.6957	174.975	0.227751	22.7751	7
100925	Otoutojima	JP	JAPAN	JPN	JAPAN	Asia and the Pacific	FALSE	NA	High income	Island Nation	Subtropical	27.1663	142.191	5.19561	519.561	2
389072	Outer	GB	UNITED KINGDOM	FLK	FALKLAND ISLANDS (MALVINAS)		FALSE	NA		Island Nation	Subpolar	-51.8637	-60.525	0.195843	19.5843	1
26898	Outer Chetwode (Te Kakaho)	NZ	NEW ZEALAND	NZL	NEW ZEALAND	Asia and the Pacific	FALSE	NA	High income	Island Nation	Temperate	-40.8914	174.105	0.823976	82.3976	2
389068	Outer North West	GB	UNITED KINGDOM	FLK	FALKLAND ISLANDS (MALVINAS)		FALSE	NA		Island Nation	Subpolar	-51.5878	-59.212	0.717623	71.7623	3
35100	Outer Pear Rock	GB	UNITED KINGDOM	BMU	BERMUDA	Latin America and the Caribbean	TRUE	Associate Member	High income	Island Nation	Subtropical	32.3487	-64.6507	0.00295113	0.295113	2
26762	Oyster Island	NZ	NEW ZEALAND	NZL	NEW ZEALAND	Asia and the Pacific	FALSE	NA	High income	Island Nation	Temperate	-36.1421	175.325	0.00336214	0.336214	1
398542	Pájaros	MX	MEXICO	MEX	MEXICO	Latin America and the Caribbean	FALSE	NA	Upper middle income	Nation with islands	Tropical	22.3715	-89.6584	0.0433733	4.33733	1
88888072	Pakatahi	NZ	NEW ZEALAND	NZL	NEW ZEALAND	Asia and the Pacific	FALSE	NA	High income	Island Nation	Temperate	-35.2312	174.2	0.00458593	0.458593	2
26975	Pakatoa	NZ	NEW ZEALAND	NZL	NEW ZEALAND	Asia and the Pacific	FALSE	NA	High income	Island Nation	Temperate	-36.7967	175.195	0.263275	26.3275	2
26890	Pakihi	NZ	NEW ZEALAND	NZL	NEW ZEALAND	Asia and the Pacific	FALSE	NA	High income	Island Nation	Temperate	-36.9103	175.161	1.12072	112.072	1
249321	Palmaiola	IT	ITALY	ITA	ITALY	Europe	FALSE	NA	High income	Nation with islands	Temperate	42.8657	10.4745	0.0818136	8.18136	1
239707	Palmarola	IT	ITALY	ITA	ITALY	Europe	FALSE	NA	High income	Nation with islands	Temperate	40.9367	12.8572	1.19979	119.979	1
354623	Palmyra	US	UNITED STATES	USA	UNITED STATES MINOR OUTLYING ISLANDS	Asia and the Pacific	TRUE	NA		Nation with islands	Tropical	5.88394	-162.078	2.56694	256.694	2
464148	Pansy	AU	AUSTRALIA	AUS	AUSTRALIA	Asia and the Pacific	FALSE	NA	High income	Nation with islands	Tropical	-20.3728	115.545	0.0403286	4.03286	1
26851	Papakohatu (Crusoe)	NZ	NEW ZEALAND	NZL	NEW ZEALAND	Asia and the Pacific	FALSE	NA	High income	Island Nation	Temperate	-36.8133	174.974	0.0322775	3.22775	1
26968	Parrot	NZ	NEW ZEALAND	NZL	NEW ZEALAND	Asia and the Pacific	FALSE	NA	High income	Island Nation	Temperate	-45.7074	166.534	0.383326	38.3326	1
332387	Pasco	AU	AUSTRALIA	AUS	AUSTRALIA	Asia and the Pacific	FALSE	NA	High income	Nation with islands	Tropical	-20.9604	115.34	0.0272184	2.72184	1
26411	Passage North (Inner)	NZ	NEW ZEALAND	NZL	NEW ZEALAND	Asia and the Pacific	FALSE	NA	High income	Island Nation	Temperate	-46.0162	166.543	0.102935	10.2935	1
26410	Passage South (Outer)	NZ	NEW ZEALAND	NZL	NEW ZEALAND	Asia and the Pacific	FALSE	NA	High income	Island Nation	Temperate	-46.0245	166.538	1.7703	177.03	1
402714	Pasture Cay	BS	BAHAMAS	BHS	BAHAMAS	Latin America and the Caribbean	FALSE	UN Member	High income	Island Nation	Subtropical	24.3182	-76.5597	0.0605911	6.05911	1
88888077	Patiti (Banded)	NZ	NEW ZEALAND	NZL	NEW ZEALAND	Asia and the Pacific	FALSE	NA	High income	Island Nation	Temperate	-38.2677	176.446	0.127936	12.7936	3
243575	Paximada	GR	GREECE	GRC	GREECE	Europe	FALSE	NA	High income	Nation with islands	Temperate	35.3774	26.1742	0.285478	28.5478	1
243905	Paximadaki	GR	GREECE	GRC	GREECE	Europe	FALSE	NA	High income	Nation with islands	Temperate	35.3581	26.1785	0.0444867	4.44867	1
24030	Pearl	NZ	NEW ZEALAND	NZL	NEW ZEALAND	Asia and the Pacific	FALSE	NA	High income	Island Nation	Temperate	-47.1918	167.707	5.11451	511.451	3
346587	Pein Mal	FM	MICRONESIA, FEDERATED STATES OF	FSM	MICRONESIA, FEDERATED STATES OF	Asia and the Pacific	FALSE	UN Member	Lower middle income	Island Nation	Tropical	6.82926	158.322	0.0561119	5.61119	1
386033	Pelican	AG	ANTIGUA AND BARBUDA	ATG	ANTIGUA AND BARBUDA	Latin America and the Caribbean	FALSE	UN Member	High income	Island Nation	Tropical	17.106	-61.7049	0.1422	14.22	2
332875	Pelorus	AU	AUSTRALIA	AUS	AUSTRALIA	Asia and the Pacific	FALSE	NA	High income	Nation with islands	Tropical	-18.5508	146.497	3.63333	363.333	1
19411	Pengoua	FR	FRANCE	MYT	MAYOTTE	Africa	TRUE	NA		Nation with islands	Tropical	-12.839	45.2464	0.0695039	6.95039	2
20264	Penguin	AU	AUSTRALIA	AUS	AUSTRALIA	Asia and the Pacific	FALSE	NA	High income	Nation with islands	Subtropical	-32.3055	115.691	0.119366	11.9366	1
245098	Peraiola	IT	ITALY	ITA	ITALY	Europe	FALSE	NA	High income	Nation with islands	Temperate	43.0319	9.79696	0.0121162	1.21162	1
395259	Percé	FR	FRANCE	MTQ	MARTINIQUE	Latin America and the Caribbean	TRUE	Associate Member		Nation with islands	Tropical	14.4132	-60.8335	0.00455423	0.455423	1
398417	Pérez	MX	MEXICO	MEX	MEXICO	Latin America and the Caribbean	FALSE	NA	Upper middle income	Nation with islands	Tropical	22.3838	-89.6836	0.208123	20.8123	1
389347	Pete's	GB	UNITED KINGDOM	FLK	FALKLAND ISLANDS (MALVINAS)		FALSE	NA		Island Nation	Subpolar	-52.0052	-58.3954	0.00322631	0.322631	1
246070	Petit Congloue	FR	FRANCE	FRA	FRANCE	Europe	FALSE	NA	High income	Nation with islands	Temperate	43.179	5.39611	0.0043416	0.43416	2
110000700	Petit Polyte	SC	SEYCHELLES	SYC	SEYCHELLES	Africa	FALSE	UN Member	High income	Island Nation	Tropical	-9.72949	47.657	0.0176668	1.76668	1
19676	Petite Soeur	SC	SEYCHELLES	SYC	SEYCHELLES	Africa	FALSE	UN Member	High income	Island Nation	Tropical	-4.28774	55.8555	0.343098	34.3098	1
20886	Phillip	AU	AUSTRALIA	AUS	AUSTRALIA	Asia and the Pacific	FALSE	NA	High income	Nation with islands	Temperate	-38.4911	145.242	104.521	10452.1	2
30503	Phillip	AU	AUSTRALIA	NFK	NORFOLK ISLAND	Asia and the Pacific	TRUE	NA		Nation with islands	Subtropical	-29.1208	167.952	2.13298	213.298	1
110000204	Phil's Hat	NZ	NEW ZEALAND	NZL	NEW ZEALAND	Asia and the Pacific	FALSE	NA	High income	Island Nation	Temperate	-35.2068	174.106	0.00646051	0.646051	1
240072	Piana	IT	ITALY	ITA	ITALY	Europe	FALSE	NA	High income	Nation with islands	Temperate	40.8881	9.65101	0.140217	14.0217	2
239763	Pianosa	IT	ITALY	ITA	ITALY	Europe	FALSE	NA	High income	Nation with islands	Temperate	42.225	15.7474	0.120403	12.0403	6
19641	Picard	SC	SEYCHELLES	SYC	SEYCHELLES	Africa	FALSE	UN Member	High income	Island Nation	Tropical	-9.38592	46.2221	9.09645	909.645	1
26897	Pickersgill	NZ	NEW ZEALAND	NZL	NEW ZEALAND	Asia and the Pacific	FALSE	NA	High income	Island Nation	Temperate	-41.1605	174.282	1.01476	101.476	2
463855	Pig	NZ	NEW ZEALAND	NZL	NEW ZEALAND	Asia and the Pacific	FALSE	NA	High income	Island Nation	Temperate	-44.9457	168.408	1.19464	119.464	1
26780	Pig (Blumine)	NZ	NEW ZEALAND	NZL	NEW ZEALAND	Asia and the Pacific	FALSE	NA	High income	Island Nation	Temperate	-41.1729	174.239	3.81547	381.547	3
25317	Pigeon	AU	AUSTRALIA	AUS	AUSTRALIA	Asia and the Pacific	FALSE	NA	High income	Nation with islands	Subtropical	-28.454	113.727	0.0363907	3.63907	1
30885	Pigeon	NZ	NEW ZEALAND	NZL	NEW ZEALAND	Asia and the Pacific	FALSE	NA	High income	Island Nation	Temperate	-45.7087	166.561	0.694645	69.4645	1
463856	Pigeon	NZ	NEW ZEALAND	NZL	NEW ZEALAND	Asia and the Pacific	FALSE	NA	High income	Island Nation	Temperate	-44.923	168.397	1.80491	180.491	1
420372	Pine Cay	GB	UNITED KINGDOM	TCA	TURKS AND CAICOS ISLANDS	Latin America and the Caribbean	TRUE	Associate Member	High income	Island Nation	Tropical	21.8646	-72.1042	6.61988	661.988	2
356518	Pinta	EC	ECUADOR	ECU	ECUADOR	Latin America and the Caribbean	FALSE	NA	Upper middle income	Nation with islands	Tropical	0.586259	-90.7567	60.0651	6006.51	3
356524	Pinzón	EC	ECUADOR	ECU	ECUADOR	Latin America and the Caribbean	FALSE	NA	Upper middle income	Nation with islands	Tropical	-0.610869	-90.6659	17.8287	1782.87	2
358145	Pitcairn	GB	UNITED KINGDOM	PCN	PITCAIRN	Asia and the Pacific	TRUE	NA		Island Nation	Subtropical	-25.0699	-130.106	4.04045	404.045	3
356483	Pitt	EC	ECUADOR	ECU	ECUADOR	Latin America and the Caribbean	FALSE	NA	Upper middle income	Nation with islands	Tropical	-0.703678	-89.2472	0.00841836	0.841836	1
389181	Pitt	GB	UNITED KINGDOM	FLK	FALKLAND ISLANDS (MALVINAS)		FALSE	NA		Island Nation	Subpolar	-51.8054	-61.0602	0.445693	44.5693	1
242063	Plane (Caleseragne)	FR	FRANCE	FRA	FRANCE	Europe	FALSE	NA	High income	Nation with islands	Temperate	43.1878	5.38582	0.151754	15.1754	1
370546	Plata	EC	ECUADOR	ECU	ECUADOR	Latin America and the Caribbean	FALSE	NA	Upper middle income	Nation with islands	Tropical	-1.27391	-81.0686	6.50809	650.809	4
241595	Plate	FR	FRANCE	FRA	FRANCE	Europe	FALSE	NA	High income	Nation with islands	Temperate	48.8829	-3.49795	0.060459	6.0459	1
362269	Plaza Norte	EC	ECUADOR	ECU	ECUADOR	Latin America and the Caribbean	FALSE	NA	Upper middle income	Nation with islands	Tropical	-0.580049	-90.1613	0.0870566	8.70566	1
362268	Plaza Sur	EC	ECUADOR	ECU	ECUADOR	Latin America and the Caribbean	FALSE	NA	Upper middle income	Nation with islands	Tropical	-0.583452	-90.1635	0.132736	13.2736	2
163376	Poa	US	UNITED STATES	USA	UNITED STATES	North America	FALSE	NA	High income	Nation with islands	Subpolar	54.1284	-165.499	0.427352	42.7352	1
395226	Poirier	FR	FRANCE	MTQ	MARTINIQUE	Latin America and the Caribbean	TRUE	Associate Member		Nation with islands	Tropical	14.4108	-60.8329	0.0210824	2.10824	2
237512	Polemika	GR	GREECE	GRC	GREECE	Europe	FALSE	NA	High income	Nation with islands	Temperate	39.1015	24.1002	0.0921494	9.21494	1
463848	Pomona	NZ	NEW ZEALAND	NZL	NEW ZEALAND	Asia and the Pacific	FALSE	NA	High income	Island Nation	Temperate	-45.5067	167.474	2.48539	248.539	6
160124	Poperechnoi	US	UNITED STATES	USA	UNITED STATES	North America	FALSE	NA	High income	Nation with islands	Subpolar	55.0812	-161.578	13.3507	1335.07	1
88888064	Poroporo	NZ	NEW ZEALAND	NZL	NEW ZEALAND	Asia and the Pacific	FALSE	NA	High income	Island Nation	Temperate	-35.229	174.224	0.0735779	7.35779	1
241996	Port-Cros	FR	FRANCE	FRA	FRANCE	Europe	FALSE	NA	High income	Nation with islands	Temperate	43.0054	6.39601	6.2506	625.06	1
88888023	Pouhou	FR	FRANCE	MYT	MAYOTTE	Africa	TRUE	NA		Nation with islands	Tropical	-12.8277	45.2533	0.00866968	0.866968	2
26972	Pourewa (Sporings)	NZ	NEW ZEALAND	NZL	NEW ZEALAND	Asia and the Pacific	FALSE	NA	High income	Island Nation	Temperate	-38.3846	178.344	0.33049	33.049	1
138646	Praia (Praya)	PT	PORTUGAL	PRT	PORTUGAL	Europe	FALSE	NA	High income	Nation with islands	Temperate	39.057	-27.9552	0.0335334	3.35334	1
389594	Praslin	LC	SAINT LUCIA	LCA	SAINT LUCIA	Latin America and the Caribbean	TRUE	UN Member	Upper middle income	Island Nation	Tropical	13.8752	-60.8896	0.00945948	0.945948	3
420416	Prickly Pear	GB	UNITED KINGDOM	VGB	VIRGIN ISLANDS, BRITISH	Latin America and the Caribbean	TRUE	Associate Member	High income	Island Nation	Tropical	18.5075	-64.3676	0.722692	72.2692	1
410588	Prickly Pear East	GB	UNITED KINGDOM	AIA	ANGUILLA	Latin America and the Caribbean	TRUE	Associate Member		Nation with islands	Tropical	18.2634	-63.1721	0.298902	29.8902	2
410591	Prickly Pear West	GB	UNITED KINGDOM	AIA	ANGUILLA	Latin America and the Caribbean	TRUE	Associate Member		Nation with islands	Tropical	18.2669	-63.1855	0.301394	30.1394	1
331192	Primrose	AU	AUSTRALIA	AUS	AUSTRALIA	Asia and the Pacific	FALSE	NA	High income	Nation with islands	Tropical	-20.3721	115.517	0.354324	35.4324	2
463170	Prince	AU	AUSTRALIA	AUS	AUSTRALIA	Asia and the Pacific	FALSE	NA	High income	Nation with islands	Tropical	-20.7266	115.477	0.00146229	0.146229	1
240087	Proratora	IT	ITALY	ITA	ITALY	Europe	FALSE	NA	High income	Nation with islands	Temperate	40.8465	9.72312	0.0436648	4.36648	3
26915	Puangiangi	NZ	NEW ZEALAND	NZL	NEW ZEALAND	Asia and the Pacific	FALSE	NA	High income	Island Nation	Temperate	-40.7705	173.983	0.636958	63.6958	1
242275	Puffin	GB	UNITED KINGDOM	GBR	UNITED KINGDOM	Europe	FALSE	NA	High income	Island Nation	Subpolar	53.3186	-4.02681	0.210897	21.0897	1
24470	Pukeweka	NZ	NEW ZEALAND	NZL	NEW ZEALAND	Asia and the Pacific	FALSE	NA	High income	Island Nation	Temperate	-47.2245	167.437	0.0329006	3.29006	2
77777134	Pusey Cay	GB	UNITED KINGDOM	TCA	TURKS AND CAICOS ISLANDS	Latin America and the Caribbean	TRUE	Associate Member	High income	Island Nation	Tropical	21.7368	-72.2678	0.00635896	0.635896	1
24107	Putauhina	NZ	NEW ZEALAND	NZL	NEW ZEALAND	Asia and the Pacific	FALSE	NA	High income	Island Nation	Temperate	-47.2159	167.387	1.48332	148.332	1
352122	Qelelevu (Naqelelevu)	FJ	FIJI	FJI	FIJI	Asia and the Pacific	FALSE	UN Member	Upper middle income	Island Nation	Tropical	-16.0899	-179.161	1.45955	145.955	1
26909	Quail	NZ	NEW ZEALAND	NZL	NEW ZEALAND	Asia and the Pacific	FALSE	NA	High income	Island Nation	Temperate	-43.6285	172.691	0.825845	82.5845	7
386061	Rabbit	AG	ANTIGUA AND BARBUDA	ATG	ANTIGUA AND BARBUDA	Latin America and the Caribbean	FALSE	UN Member	High income	Island Nation	Tropical	17.1359	-61.7311	0.0225307	2.25307	1
393216	Rabbit	GB	UNITED KINGDOM	FLK	FALKLAND ISLANDS (MALVINAS)		FALSE	NA		Island Nation	Subpolar	-51.4328	-59.7135	0.252786	25.2786	1
356526	Rábida	EC	ECUADOR	ECU	ECUADOR	Latin America and the Caribbean	FALSE	NA	Upper middle income	Nation with islands	Tropical	-0.413862	-90.7087	4.97981	497.981	3
26880	Rakino	NZ	NEW ZEALAND	NZL	NEW ZEALAND	Asia and the Pacific	FALSE	NA	High income	Island Nation	Temperate	-36.7185	174.948	1.68773	168.773	2
26820	Rakitu	NZ	NEW ZEALAND	NZL	NEW ZEALAND	Asia and the Pacific	FALSE	NA	High income	Island Nation	Temperate	-36.1263	175.498	3.12194	312.194	3
183711	Ramsay	CA	CANADA	CAN	CANADA	North America	FALSE	NA	High income	Nation with islands	Subpolar	52.561	-131.387	16.1635	1616.35	2
242176	Ramsey	GB	UNITED KINGDOM	GBR	UNITED KINGDOM	Europe	FALSE	NA	High income	Island Nation	Subpolar	51.8663	-5.34023	2.43106	243.106	1
26999	Rangiahua	NZ	NEW ZEALAND	NZL	NEW ZEALAND	Asia and the Pacific	FALSE	NA	High income	Island Nation	Temperate	-36.2219	175.303	0.62363	62.363	1
88888073	Rangiatea	NZ	NEW ZEALAND	NZL	NEW ZEALAND	Asia and the Pacific	FALSE	NA	High income	Island Nation	Temperate	-35.218	174.18	0.0165565	1.65565	2
26735	Rangitoto	NZ	NEW ZEALAND	NZL	NEW ZEALAND	Asia and the Pacific	FALSE	NA	High income	Island Nation	Temperate	-36.7865	174.863	23.8395	2383.95	10
353640	Raoul	NZ	NEW ZEALAND	NZL	NEW ZEALAND	Asia and the Pacific	FALSE	NA	High income	Island Nation	Subtropical	-29.2657	-177.929	30.384	3038.4	5
24106	Rarotoka (Centre)	NZ	NEW ZEALAND	NZL	NEW ZEALAND	Asia and the Pacific	FALSE	NA	High income	Island Nation	Temperate	-46.4559	167.845	1.0069	100.69	1
30458	Rasa	MX	MEXICO	MEX	MEXICO	Latin America and the Caribbean	FALSE	NA	Upper middle income	Nation with islands	Subtropical	28.8238	-112.98	0.479103	47.9103	2
21666	Rat	AU	AUSTRALIA	AUS	AUSTRALIA	Asia and the Pacific	FALSE	NA	High income	Nation with islands	Subtropical	-28.7145	113.784	0.613726	61.3726	2
389578	Rat	LC	SAINT LUCIA	LCA	SAINT LUCIA	Latin America and the Caribbean	TRUE	UN Member	Upper middle income	Island Nation	Tropical	14.0337	-60.9815	0.0125069	1.25069	1
393331	Rat	GB	UNITED KINGDOM	FLK	FALKLAND ISLANDS (MALVINAS)		FALSE	NA		Island Nation	Subpolar	-51.4478	-58.3308	0.0214038	2.14038	1
88888018	Rat	GB	UNITED KINGDOM	FLK	FALKLAND ISLANDS (MALVINAS)		FALSE	NA		Island Nation	Subpolar	-51.8444	-61.2199	0.00781417	0.781417	2
236371	Rates	ES	SPAIN	ESP	SPAIN	Europe	FALSE	NA	High income	Nation with islands	Temperate	39.1327	2.92313	0.00359036	0.359036	2
425278	Ratones	US	UNITED STATES	PRI	PUERTO RICO	Latin America and the Caribbean	TRUE	Associate Member	High income	Nation with islands	Tropical	17.9527	-66.6813	0.0531287	5.31287	1
88888120	Rats	FR	FRANCE	FRA	FRANCE	Europe	FALSE	NA	High income	Nation with islands	Temperate	48.8873	-3.5003	0.0435219	4.35219	1
352275	Rawaki	KI	KIRIBATI	KIR	KIRIBATI	Asia and the Pacific	FALSE	UN Member	Lower middle income	Island Nation	Tropical	-3.72106	-170.713	0.742978	74.2978	1
26839	Red Mercury (Whakau)	NZ	NEW ZEALAND	NZL	NEW ZEALAND	Asia and the Pacific	FALSE	NA	High income	Island Nation	Temperate	-36.6241	175.935	2.39783	239.783	1
386059	Redhead	AG	ANTIGUA AND BARBUDA	ATG	ANTIGUA AND BARBUDA	Latin America and the Caribbean	FALSE	UN Member	High income	Island Nation	Tropical	17.1379	-61.7283	0.00868381	0.868381	1
334496	Redika	FR	FRANCE	NCL	NEW CALEDONIA	Asia and the Pacific	TRUE	Associate Member	High income	Nation with islands	Tropical	-22.5155	166.611	0.0992185	9.92185	1
236012	Redona	ES	SPAIN	ESP	SPAIN	Europe	FALSE	NA	High income	Nation with islands	Temperate	39.1681	2.97639	0.117056	11.7056	1
386017	Redonda	AG	ANTIGUA AND BARBUDA	ATG	ANTIGUA AND BARBUDA	Latin America and the Caribbean	FALSE	UN Member	High income	Island Nation	Tropical	16.9383	-62.3455	0.63165	63.165	2
398743	Redonda	MX	MEXICO	MEX	MEXICO	Latin America and the Caribbean	FALSE	NA	Upper middle income	Nation with islands	Tropical	20.7011	-105.568	0.312517	31.2517	1
21964	Reevesby	AU	AUSTRALIA	AUS	AUSTRALIA	Asia and the Pacific	FALSE	NA	High income	Nation with islands	Subtropical	-34.5249	136.283	4.55914	455.914	2
332348	Renewal	AU	AUSTRALIA	AUS	AUSTRALIA	Asia and the Pacific	FALSE	NA	High income	Nation with islands	Tropical	-20.4683	115.547	0.483091	48.3091	1
26706	Resolution	NZ	NEW ZEALAND	NZL	NEW ZEALAND	Asia and the Pacific	FALSE	NA	High income	Island Nation	Temperate	-45.6769	166.62	208.278	20827.8	2
240069	Reulino (Rosso)	IT	ITALY	ITA	ITALY	Europe	FALSE	NA	High income	Nation with islands	Temperate	40.8777	9.67156	0.0211372	2.11372	1
457562	Rey Francisco	ES	SPAIN	MAC	SPAIN	Europe	FALSE	NA	High income	Nation with islands	Temperate	35.1808	-2.42224	0.11706	11.706	2
246077	Rimains	FR	FRANCE	FRA	FRANCE	Europe	FALSE	NA	High income	Nation with islands	Temperate	48.682	-1.82675	0.015147	1.5147	1
464058	Rimariki (Wide Berth)	NZ	NEW ZEALAND	NZL	NEW ZEALAND	Asia and the Pacific	FALSE	NA	High income	Island Nation	Temperate	-35.4245	174.442	0.282087	28.2087	1
393320	River Island Knob	GB	UNITED KINGDOM	FLK	FALKLAND ISLANDS (MALVINAS)		FALSE	NA		Island Nation	Subpolar	-51.3965	-59.615	0.0508193	5.08193	1
360702	Robinson Crusoe	CL	CHILE	CHL	CHILE	Latin America and the Caribbean	FALSE	NA	High income	Nation with islands	Subtropical	-33.6471	-78.8467	47.4494	4744.94	2
362220	Roca Beagle Norte	EC	ECUADOR	ECU	ECUADOR	Latin America and the Caribbean	FALSE	NA	Upper middle income	Nation with islands	Tropical	-0.414219	-90.6278	0.0111154	1.11154	1
362219	Roca Beagle Sur	EC	ECUADOR	ECU	ECUADOR	Latin America and the Caribbean	FALSE	NA	Upper middle income	Nation with islands	Tropical	-0.418442	-90.6294	0.0761027	7.61027	1
463847	Rona	NZ	NEW ZEALAND	NZL	NEW ZEALAND	Asia and the Pacific	FALSE	NA	High income	Island Nation	Temperate	-45.4936	167.541	0.603371	60.3371	2
389335	Rookery	GB	UNITED KINGDOM	FLK	FALKLAND ISLANDS (MALVINAS)		FALSE	NA		Island Nation	Subpolar	-51.8374	-61.2151	0.251803	25.1803	2
160127	Rootok	US	UNITED STATES	USA	UNITED STATES	North America	FALSE	NA	High income	Nation with islands	Subpolar	54.0435	-165.53	13.2211	1322.11	1
24035	Rose	NZ	NEW ZEALAND	NZL	NEW ZEALAND	Asia and the Pacific	FALSE	NA	High income	Island Nation	Subpolar	-50.5132	166.248	0.838395	83.8395	1
350646	Rose Atoll	US	UNITED STATES	ASM	AMERICAN SAMOA	North America	FALSE	Associate Member	Upper middle income	Nation with islands	Tropical	-14.5468	-168.144	0.0589058	5.89058	1
26896	Rotoroa	NZ	NEW ZEALAND	NZL	NEW ZEALAND	Asia and the Pacific	FALSE	NA	High income	Island Nation	Temperate	-36.8164	175.198	0.880552	88.0552	1
21134	Rottnest	AU	AUSTRALIA	AUS	AUSTRALIA	Asia and the Pacific	FALSE	NA	High income	Nation with islands	Subtropical	-32.0062	115.512	18.6778	1867.78	1
19342	Round	MU	MAURITIUS	MUS	MAURITIUS	Africa	FALSE	UN Member	High income	Island Nation	Tropical	-19.8502	57.7886	2.02532	202.532	3
453873	Round	AU	AUSTRALIA	AUS	AUSTRALIA	Asia and the Pacific	FALSE	NA	High income	Nation with islands	Tropical	-17.2171	146.089	0.0127346	1.27346	1
88888066	Round	NZ	NEW ZEALAND	NZL	NEW ZEALAND	Asia and the Pacific	FALSE	NA	High income	Island Nation	Temperate	-35.2282	174.237	0.0155341	1.55341	2
241817	Rouzic (Rougic)	FR	FRANCE	FRA	FRANCE	Europe	FALSE	NA	High income	Nation with islands	Temperate	48.8992	-3.43756	0.108436	10.8436	1
30643	Rurima	NZ	NEW ZEALAND	NZL	NEW ZEALAND	Asia and the Pacific	FALSE	NA	High income	Island Nation	Temperate	-37.8311	176.873	0.207436	20.7436	1
333195	Russell	AU	AUSTRALIA	AUS	AUSTRALIA	Asia and the Pacific	FALSE	NA	High income	Nation with islands	Tropical	-17.2276	146.094	0.158888	15.8888	1
390589	Ruth Cay	US	UNITED STATES	VIR	VIRGIN ISLANDS, U.S.	Latin America and the Caribbean	TRUE	Associate Member	High income	Nation with islands	Tropical	17.6841	-64.7617	0.103989	10.3989	1
110000267	S Nimroona 1	KI	KIRIBATI	KIR	KIRIBATI	Asia and the Pacific	FALSE	UN Member	Lower middle income	Island Nation	Tropical	1.82209	-157.42	0.0297334	2.97334	1
110000268	S Nimroona 2	KI	KIRIBATI	KIR	KIRIBATI	Asia and the Pacific	FALSE	UN Member	Lower middle income	Island Nation	Tropical	1.82224	-157.422	0.00407719	0.407719	1
110000269	S Nimroona 3	KI	KIRIBATI	KIR	KIRIBATI	Asia and the Pacific	FALSE	UN Member	Lower middle income	Island Nation	Tropical	1.82352	-157.419	0.00731158	0.731158	1
420520	Saba	US	UNITED STATES	VIR	VIRGIN ISLANDS, U.S.	Latin America and the Caribbean	TRUE	Associate Member	High income	Nation with islands	Tropical	18.3052	-65	0.125511	12.5511	2
19362	Sables	MU	MAURITIUS	MUS	MAURITIUS	Africa	FALSE	UN Member	High income	Island Nation	Tropical	-19.7026	63.3058	0.0505091	5.05091	1
395269	Saddle	GB	UNITED KINGDOM	SGS	SOUTH GEORGIA AND THE SOUTH SANDWICH ISLANDS		FALSE	NA		Island Nation	Subpolar	-54.1397	-37.7492	1.03132	103.132	1
332998	Saddleback	AU	AUSTRALIA	AUS	AUSTRALIA	Asia and the Pacific	FALSE	NA	High income	Nation with islands	Tropical	-20.0611	148.541	0.562739	56.2739	1
242222	Saint Agnes	GB	UNITED KINGDOM	GBR	UNITED KINGDOM	Europe	FALSE	NA	High income	Island Nation	Temperate	49.8911	-6.3443	1.33108	133.108	1
9536	Saint Helena	GB	UNITED KINGDOM	SHN	SAINT HELENA		FALSE	NA		Island Nation	Tropical	-15.9652	-5.70782	123.21	12321	3
457862	Saint-Paul	FR	FRANCE	ATF	FRENCH SOUTHERN TERRITORIES		FALSE	NA		Nation with islands	Temperate	-38.7221	77.5235	8.5711	857.11	3
241530	Saint-Riom	FR	FRANCE	FRA	FRANCE	Europe	FALSE	NA	High income	Nation with islands	Temperate	48.7979	-2.98183	0.114783	11.4783	1
241532	Saint-Riom (6 islets)	FR	FRANCE	FRA	FRANCE	Europe	FALSE	NA	High income	Nation with islands	Temperate	48.8052	-2.98365	0.00415973	0.415973	1
235939	Sálvora	ES	SPAIN	ESP	SPAIN	Europe	FALSE	NA	High income	Nation with islands	Temperate	42.4734	-9.01167	1.98294	198.294	1
389193	Sam	GB	UNITED KINGDOM	FLK	FALKLAND ISLANDS (MALVINAS)		FALSE	NA		Island Nation	Subpolar	-51.8546	-58.1893	0.0473344	4.73344	1
458849	San Benito Este	MX	MEXICO	MEX	MEXICO	Latin America and the Caribbean	FALSE	NA	Upper middle income	Nation with islands	Subtropical	28.3022	-115.544	1.69769	169.769	1
464029	San Benito Medio	MX	MEXICO	MEX	MEXICO	Latin America and the Caribbean	FALSE	NA	Upper middle income	Nation with islands	Subtropical	28.3102	-115.567	0.508159	50.8159	1
458848	San Benito Oeste	MX	MEXICO	MEX	MEXICO	Latin America and the Caribbean	FALSE	NA	Upper middle income	Nation with islands	Subtropical	28.3077	-115.586	5.46122	546.122	4
34380	San Clemente	US	UNITED STATES	USA	UNITED STATES	North America	FALSE	NA	High income	Nation with islands	Subtropical	32.9003	-118.485	146.802	14680.2	1
395013	San Francisquito	MX	MEXICO	MEX	MEXICO	Latin America and the Caribbean	FALSE	NA	Upper middle income	Nation with islands	Subtropical	24.8299	-110.573	4.07424	407.424	2
26264	San Jerónimo	MX	MEXICO	MEX	MEXICO	Latin America and the Caribbean	FALSE	NA	Upper middle income	Nation with islands	Subtropical	29.792	-115.792	0.376471	37.6471	1
110000401	San Jorge Este	MX	MEXICO	MEX	MEXICO	Latin America and the Caribbean	FALSE	NA	Upper middle income	Nation with islands	Subtropical	31.0179	-113.248	0.0099065	0.99065	1
36427	San Jorge Medio	MX	MEXICO	MEX	MEXICO	Latin America and the Caribbean	FALSE	NA	Upper middle income	Nation with islands	Subtropical	31.0122	-113.244	0.140256	14.0256	1
36426	San Jorge Oeste	MX	MEXICO	MEX	MEXICO	Latin America and the Caribbean	FALSE	NA	Upper middle income	Nation with islands	Subtropical	31.0063	-113.243	0.0245673	2.45673	1
30501	San Martín	MX	MEXICO	MEX	MEXICO	Latin America and the Caribbean	FALSE	NA	Upper middle income	Nation with islands	Subtropical	30.4882	-116.114	2.60731	260.731	1
235940	San Martiño	ES	SPAIN	ESP	SPAIN	Europe	FALSE	NA	High income	Nation with islands	Temperate	42.1978	-8.90282	1.49812	149.812	1
132202	San Miguel	US	UNITED STATES	USA	UNITED STATES	North America	FALSE	NA	High income	Nation with islands	Subtropical	34.0379	-120.372	38.5275	3852.75	2
34431	San Nicolas	US	UNITED STATES	USA	UNITED STATES	North America	FALSE	NA	High income	Nation with islands	Subtropical	33.2478	-119.506	58.3115	5831.15	1
30455	San Pedro Mártir	MX	MEXICO	MEX	MEXICO	Latin America and the Caribbean	FALSE	NA	Upper middle income	Nation with islands	Subtropical	28.3815	-112.307	2.73948	273.948	1
8406	San Roque	MX	MEXICO	MEX	MEXICO	Latin America and the Caribbean	FALSE	NA	Upper middle income	Nation with islands	Subtropical	27.1469	-114.377	0.404353	40.4353	2
160060	Sanak	US	UNITED STATES	USA	UNITED STATES	North America	FALSE	NA	High income	Nation with islands	Subpolar	54.4314	-162.694	120.666	12066.6	1
31194	Sand	US	UNITED STATES	USA	UNITED STATES	North America	FALSE	NA	High income	Nation with islands	Subtropical	28.2078	-177.379	4.44387	444.387	2
404441	Sands Key	US	UNITED STATES	USA	UNITED STATES	North America	FALSE	NA	High income	Nation with islands	Subtropical	25.5027	-80.1824	1.71682	171.682	1
464199	Sandy	AU	AUSTRALIA	AUS	AUSTRALIA	Asia and the Pacific	FALSE	NA	High income	Nation with islands	Tropical	-16.8812	122.17	0.0715989	7.15989	1
420441	Sandy (White)	GB	UNITED KINGDOM	VGB	VIRGIN ISLANDS, BRITISH	Latin America and the Caribbean	TRUE	Associate Member	High income	Island Nation	Tropical	18.4361	-64.7094	0.0587886	5.87886	1
464183	Sangalaki	ID	INDONESIA	IDN	INDONESIA	Asia and the Pacific	FALSE	NA	Upper middle income	Island Nation	Tropical	2.08554	118.4	0.181107	18.1107	1
34745	Santa Barbara	US	UNITED STATES	USA	UNITED STATES	North America	FALSE	NA	High income	Nation with islands	Subtropical	33.4766	-119.036	2.58992	258.992	2
34306	Santa Catalina	US	UNITED STATES	USA	UNITED STATES	North America	FALSE	NA	High income	Nation with islands	Subtropical	33.3821	-118.433	194.021	19402.1	2
415527	Santa Catalina (Catalana)	MX	MEXICO	MEX	MEXICO	Latin America and the Caribbean	FALSE	NA	Upper middle income	Nation with islands	Subtropical	25.6512	-110.779	39.2726	3927.26	1
360725	Santa Clara	CL	CHILE	CHL	CHILE	Latin America and the Caribbean	FALSE	NA	High income	Nation with islands	Subtropical	-33.7065	-78.9429	2.14905	214.905	3
132195	Santa Cruz	US	UNITED STATES	USA	UNITED STATES	North America	FALSE	NA	High income	Nation with islands	Subtropical	34.0138	-119.746	250.224	25022.4	4
356522	Santa Fé	EC	ECUADOR	ECU	ECUADOR	Latin America and the Caribbean	FALSE	NA	Upper middle income	Nation with islands	Tropical	-0.819117	-90.0584	24.3688	2436.88	2
793	Santa Luzia	CV	CAPE VERDE	CPV	CAPE VERDE	Africa	FALSE	UN Member	Lower middle income	Island Nation	Tropical	16.7663	-24.745	34.5642	3456.42	1
34281	Santa Rosa	US	UNITED STATES	USA	UNITED STATES	North America	FALSE	NA	High income	Nation with islands	Subtropical	33.9666	-120.105	214.772	21477.2	3
356481	Santiago (San Salvador)	EC	ECUADOR	ECU	ECUADOR	Latin America and the Caribbean	FALSE	NA	Upper middle income	Nation with islands	Tropical	-0.266804	-90.7122	575.172	57517.2	3
353600	Sarigan	US	UNITED STATES	MNP	NORTHERN MARIANA ISLANDS	Asia and the Pacific	TRUE	Associate Member	High income	Nation with islands	Tropical	16.7045	145.779	4.26491	426.491	2
246966	Scolt Head	GB	UNITED KINGDOM	GBR	UNITED KINGDOM	Europe	FALSE	NA	High income	Island Nation	Subpolar	52.9826	0.707022	3.88667	388.667	1
110000250	SE Fred/Tonga	KI	KIRIBATI	KIR	KIRIBATI	Asia and the Pacific	FALSE	UN Member	Lower middle income	Island Nation	Tropical	1.84455	-157.414	0.0154148	1.54148	1
388973	Sea Dog	GB	UNITED KINGDOM	FLK	FALKLAND ISLANDS (MALVINAS)		FALSE	NA		Island Nation	Subpolar	-52.0045	-61.095	0.311479	31.1479	1
388888	Sea Lion	GB	UNITED KINGDOM	FLK	FALKLAND ISLANDS (MALVINAS)		FALSE	NA		Island Nation	Subpolar	-51.9291	-58.7237	1.3553	135.53	1
26721	Secretary	NZ	NEW ZEALAND	NZL	NEW ZEALAND	Asia and the Pacific	FALSE	NA	High income	Island Nation	Temperate	-45.2349	166.938	79.9648	7996.48	2
393236	Sedge	GB	UNITED KINGDOM	FLK	FALKLAND ISLANDS (MALVINAS)		FALSE	NA		Island Nation	Subpolar	-51.1489	-60.4055	3.42715	342.715	1
160033	Seguam	US	UNITED STATES	USA	UNITED STATES	North America	FALSE	NA	High income	Nation with islands	Subpolar	52.3196	-172.471	205.635	20563.5	1
100876	Segula	US	UNITED STATES	USA	UNITED STATES	North America	FALSE	NA	High income	Nation with islands	Subpolar	52.0191	178.138	32.979	3297.9	1
36467	Selvagem Grande	PT	PORTUGAL	PRT	PORTUGAL	Europe	FALSE	NA	High income	Nation with islands	Subtropical	30.1459	-15.8654	2.43106	243.106	2
100871	Semisopochnoi	US	UNITED STATES	USA	UNITED STATES	North America	FALSE	NA	High income	Nation with islands	Subpolar	51.9493	179.618	220.42	22042	1
356541	Seymour Norte	EC	ECUADOR	ECU	ECUADOR	Latin America and the Caribbean	FALSE	NA	Upper middle income	Nation with islands	Tropical	-0.395017	-90.2849	1.84982	184.982	3
338998	Signal	FR	FRANCE	NCL	NEW CALEDONIA	Asia and the Pacific	TRUE	Associate Member	High income	Nation with islands	Tropical	-22.2962	166.293	0.118239	11.8239	1
463846	Silver	NZ	NEW ZEALAND	NZL	NEW ZEALAND	Asia and the Pacific	FALSE	NA	High income	Island Nation	Temperate	-44.4498	169.351	0.259248	25.9248	2
77777135	Sim Cay	GB	UNITED KINGDOM	TCA	TURKS AND CAICOS ISLANDS	Latin America and the Caribbean	TRUE	Associate Member	High income	Island Nation	Tropical	21.7362	-72.265	0.00860207	0.860207	1
164129	Simeonof	US	UNITED STATES	USA	UNITED STATES	North America	FALSE	NA	High income	Nation with islands	Subpolar	54.9017	-159.267	45.6203	4562.03	1
330887	Sir Graham Moore	AU	AUSTRALIA	AUS	AUSTRALIA	Asia and the Pacific	FALSE	NA	High income	Nation with islands	Tropical	-13.8896	126.548	28.5011	2850.11	1
242223	Skokholm	GB	UNITED KINGDOM	GBR	UNITED KINGDOM	Europe	FALSE	NA	High income	Island Nation	Subpolar	51.698	-5.27707	0.976519	97.6519	1
389331	Skull Bay	GB	UNITED KINGDOM	FLK	FALKLAND ISLANDS (MALVINAS)		FALSE	NA		Island Nation	Subpolar	-51.8875	-61.1381	0.0581525	5.81525	2
386043	Smith	AG	ANTIGUA AND BARBUDA	ATG	ANTIGUA AND BARBUDA	Latin America and the Caribbean	FALSE	UN Member	High income	Island Nation	Tropical	17.0409	-61.6801	0.0120196	1.20196	1
463637	Sniper	GB	UNITED KINGDOM	FLK	FALKLAND ISLANDS (MALVINAS)		FALSE	NA		Island Nation	Subpolar	-51.9171	-58.5048	0.0466223	4.66223	1
394131	Socorro	MX	MEXICO	MEX	MEXICO	Latin America and the Caribbean	FALSE	NA	Upper middle income	Nation with islands	Tropical	18.7915	-110.974	130.005	13000.5	2
24471	Solomon/ Rerewhakaupoko	NZ	NEW ZEALAND	NZL	NEW ZEALAND	Asia and the Pacific	FALSE	NA	High income	Island Nation	Temperate	-47.2209	167.436	0.285942	28.5942	2
410583	Sombrero	GB	UNITED KINGDOM	AIA	ANGUILLA	Latin America and the Caribbean	TRUE	Associate Member		Nation with islands	Tropical	18.5889	-63.4257	0.398067	39.8067	1
27003	Somes (Matiu)	NZ	NEW ZEALAND	NZL	NEW ZEALAND	Asia and the Pacific	FALSE	NA	High income	Island Nation	Temperate	-41.258	174.865	0.289003	28.9003	1
333672	South	AU	AUSTRALIA	AUS	AUSTRALIA	Asia and the Pacific	FALSE	NA	High income	Nation with islands	Tropical	-21.751	150.333	13.2293	1322.93	1
331672	South East	AU	AUSTRALIA	AUS	AUSTRALIA	Asia and the Pacific	FALSE	NA	High income	Nation with islands	Tropical	-20.4241	115.591	0.149479	14.9479	1
353644	South East (Rangatira)	NZ	NEW ZEALAND	NZL	NEW ZEALAND	Asia and the Pacific	FALSE	NA	High income	Island Nation	Temperate	-44.3466	-176.174	2.44235	244.235	2
332846	South Molle	AU	AUSTRALIA	AUS	AUSTRALIA	Asia and the Pacific	FALSE	NA	High income	Nation with islands	Tropical	-20.2693	148.837	4.43446	443.446	2
332987	South Repulse	AU	AUSTRALIA	AUS	AUSTRALIA	Asia and the Pacific	FALSE	NA	High income	Nation with islands	Tropical	-20.6144	148.87	0.611525	61.1525	1
252317	South Ronaldsay	GB	UNITED KINGDOM	GBR	UNITED KINGDOM	Europe	FALSE	NA	High income	Island Nation	Subpolar	58.7915	-2.95331	49.448	4944.8	1
464109	South Solitary	AU	AUSTRALIA	AUS	AUSTRALIA	Asia and the Pacific	FALSE	NA	High income	Nation with islands	Subtropical	-30.2057	153.267	0.0965247	9.65247	3
248403	South Uist	GB	UNITED KINGDOM	GBR	UNITED KINGDOM	Europe	FALSE	NA	High income	Island Nation	Subpolar	57.2513	-7.32947	313.295	31329.5	2
389066	South West Horse	GB	UNITED KINGDOM	FLK	FALKLAND ISLANDS (MALVINAS)		FALSE	NA		Island Nation	Subpolar	-51.6043	-59.1476	0.0287252	2.87252	1
31091	Southeast	US	UNITED STATES	USA	UNITED STATES	North America	FALSE	NA	High income	Nation with islands	Subtropical	27.7905	-175.817	0.126002	12.6002	2
133377	Southeast Farallon	US	UNITED STATES	USA	UNITED STATES	North America	FALSE	NA	High income	Nation with islands	Temperate	37.6987	-123.003	0.289647	28.9647	2
21614	St Helen's	AU	AUSTRALIA	AUS	AUSTRALIA	Asia and the Pacific	FALSE	NA	High income	Nation with islands	Temperate	-41.3483	148.342	0.507149	50.7149	2
19646	St. Anne	SC	SEYCHELLES	SYC	SEYCHELLES	Africa	FALSE	UN Member	High income	Island Nation	Tropical	-4.60514	55.504	2.2381	223.81	1
177050	St. James	CA	CANADA	CAN	CANADA	North America	FALSE	NA	High income	Nation with islands	Subpolar	51.9371	-131.017	0.166508	16.6508	1
388831	Staats	GB	UNITED KINGDOM	FLK	FALKLAND ISLANDS (MALVINAS)		FALSE	NA		Island Nation	Subpolar	-51.8904	-61.1889	4.79613	479.613	1
66666602	Stack B	NZ	NEW ZEALAND	NZL	NEW ZEALAND	Asia and the Pacific	FALSE	NA	High income	Island Nation	Temperate	-35.9067	175.104	0.00534699	0.534699	1
31016	Stack C (Motupapa)	NZ	NEW ZEALAND	NZL	NEW ZEALAND	Asia and the Pacific	FALSE	NA	High income	Island Nation	Temperate	-35.9078	175.103	0.0279074	2.79074	1
66666603	Stack D	NZ	NEW ZEALAND	NZL	NEW ZEALAND	Asia and the Pacific	FALSE	NA	High income	Island Nation	Temperate	-35.9084	175.105	0.0102337	1.02337	1
66666604	Stack E	NZ	NEW ZEALAND	NZL	NEW ZEALAND	Asia and the Pacific	FALSE	NA	High income	Island Nation	Temperate	-35.9115	175.1	0.00161258	0.161258	1
66666605	Stack F	NZ	NEW ZEALAND	NZL	NEW ZEALAND	Asia and the Pacific	FALSE	NA	High income	Island Nation	Temperate	-35.9122	175.101	0.00389213	0.389213	1
66666606	Stack G	NZ	NEW ZEALAND	NZL	NEW ZEALAND	Asia and the Pacific	FALSE	NA	High income	Island Nation	Temperate	-35.914	175.104	0.00571224	0.571224	1
463843	Stack I	NZ	NEW ZEALAND	NZL	NEW ZEALAND	Asia and the Pacific	FALSE	NA	High income	Island Nation	Temperate	-35.9169	175.095	0.00230476	0.230476	1
88888041	Stack J	NZ	NEW ZEALAND	NZL	NEW ZEALAND	Asia and the Pacific	FALSE	NA	High income	Island Nation	Temperate	-35.9165	175.098	0.00781412	0.781412	1
26835	Stanley (Kawhitu)	NZ	NEW ZEALAND	NZL	NEW ZEALAND	Asia and the Pacific	FALSE	NA	High income	Island Nation	Temperate	-36.6403	175.886	1.04832	104.832	2
26864	Stephens	NZ	NEW ZEALAND	NZL	NEW ZEALAND	Asia and the Pacific	FALSE	NA	High income	Island Nation	Temperate	-40.6717	173.997	1.46277	146.277	1
420569	Stevens Cay	US	UNITED STATES	VIR	VIRGIN ISLANDS, U.S.	Latin America and the Caribbean	TRUE	Associate Member	High income	Nation with islands	Tropical	18.3302	-64.8073	0.0167815	1.67815	1
463853	Stevensons	NZ	NEW ZEALAND	NZL	NEW ZEALAND	Asia and the Pacific	FALSE	NA	High income	Island Nation	Temperate	-44.596	169.136	0.578726	57.8726	2
23949	Stewart (Rakiura)	NZ	NEW ZEALAND	NZL	NEW ZEALAND	Asia and the Pacific	FALSE	NA	High income	Island Nation	Temperate	-46.9867	167.858	1680.39	168039	1
389322	Stick-in-the-mud	GB	UNITED KINGDOM	FLK	FALKLAND ISLANDS (MALVINAS)		FALSE	NA		Island Nation	Subpolar	-51.848	-61.167	0.0162563	1.62563	2
15108	Stoll	FR	FRANCE	ATF	FRENCH SOUTHERN TERRITORIES		FALSE	NA		Nation with islands	Temperate	-49.4565	69.8903	0.569843	56.9843	1
334428	Surprise	FR	FRANCE	NCL	NEW CALEDONIA	Asia and the Pacific	TRUE	Associate Member	High income	Nation with islands	Tropical	-18.4813	163.086	0.230005	23.0005	2
333981	SW Coringa Islet	AU	AUSTRALIA	AUS	AUSTRALIA	Asia and the Pacific	FALSE	NA	High income	Nation with islands	Tropical	-16.9683	149.909	0.196563	19.6563	1
110000262	SW Islet Koil	KI	KIRIBATI	KIR	KIRIBATI	Asia and the Pacific	FALSE	UN Member	Lower middle income	Island Nation	Tropical	1.81985	-157.365	0.00553195	0.553195	1
110000261	SW motu Koil	KI	KIRIBATI	KIR	KIRIBATI	Asia and the Pacific	FALSE	UN Member	Lower middle income	Island Nation	Tropical	1.81709	-157.363	0.0372797	3.72797	1
110000248	SW Nimroona	KI	KIRIBATI	KIR	KIRIBATI	Asia and the Pacific	FALSE	UN Member	Lower middle income	Island Nation	Tropical	1.82799	-157.428	0.0446201	4.46201	1
334562	Table	FR	FRANCE	NCL	NEW CALEDONIA	Asia and the Pacific	TRUE	Associate Member	High income	Nation with islands	Tropical	-20.5579	164.185	0.14414	14.414	1
358833	Taere'ere	FR	FRANCE	PYF	FRENCH POLYNESIA	Asia and the Pacific	TRUE	Associate Member	High income	Nation with islands	Tropical	-15.1946	-147.84	0.0365684	3.65684	1
235965	Tagomago	ES	SPAIN	ESP	SPAIN	Europe	FALSE	NA	High income	Nation with islands	Temperate	39.0365	1.64394	0.604953	60.4953	2
30743	Tahoramaurea	NZ	NEW ZEALAND	NZL	NEW ZEALAND	Asia and the Pacific	FALSE	NA	High income	Island Nation	Temperate	-40.8896	174.903	0.0139695	1.39695	1
160000	Tanaga	US	UNITED STATES	USA	UNITED STATES	North America	FALSE	NA	High income	Nation with islands	Subpolar	51.796	-177.968	508.127	50812.7	1
163498	Tangik	US	UNITED STATES	USA	UNITED STATES	North America	FALSE	NA	High income	Nation with islands	Subpolar	54.145	-165.485	0.197099	19.7099	1
30693	Tarahiki (Terahiki)	NZ	NEW ZEALAND	NZL	NEW ZEALAND	Asia and the Pacific	FALSE	NA	High income	Island Nation	Temperate	-36.7905	175.227	0.0766074	7.66074	1
364896	Tarakoi	FR	FRANCE	PYF	FRENCH POLYNESIA	Asia and the Pacific	TRUE	Associate Member	High income	Nation with islands	Subtropical	-27.5915	-144.306	0.0199621	1.99621	1
464154	Taranaki	NZ	NEW ZEALAND	NZL	NEW ZEALAND	Asia and the Pacific	FALSE	NA	High income	Island Nation	Temperate	-35.2038	174.014	0.0159021	1.59021	1
26758	Taranga (Hen)	NZ	NEW ZEALAND	NZL	NEW ZEALAND	Asia and the Pacific	FALSE	NA	High income	Island Nation	Temperate	-35.9635	174.719	4.95917	495.917	1
21605	Tasman	AU	AUSTRALIA	AUS	AUSTRALIA	Asia and the Pacific	FALSE	NA	High income	Nation with islands	Temperate	-43.2384	148.003	1.19796	119.796	2
11288	Tatsumi-jima	JP	JAPAN	JPN	JAPAN	Asia and the Pacific	FALSE	NA	High income	Island Nation	Subtropical	27.0465	142.24	0.0481092	4.81092	1
23995	Taukihepa/Big South Cape	NZ	NEW ZEALAND	NZL	NEW ZEALAND	Asia and the Pacific	FALSE	NA	High income	Island Nation	Temperate	-47.2406	167.408	9.18765	918.765	1
352124	Tauraria	FJ	FIJI	FJI	FIJI	Asia and the Pacific	FALSE	UN Member	Upper middle income	Island Nation	Tropical	-16.0824	-179.18	0.14032	14.032	1
239683	Tavolara	IT	ITALY	ITA	ITALY	Europe	FALSE	NA	High income	Nation with islands	Temperate	40.9055	9.71254	5.92422	592.422	2
27005	Tawhitinui (Oaie)	NZ	NEW ZEALAND	NZL	NEW ZEALAND	Asia and the Pacific	FALSE	NA	High income	Island Nation	Temperate	-41.0495	173.801	0.205509	20.5509	2
88888074	Te Ao	NZ	NEW ZEALAND	NZL	NEW ZEALAND	Asia and the Pacific	FALSE	NA	High income	Island Nation	Temperate	-35.2276	174.241	0.0130857	1.30857	2
26886	Te Haupa (Saddle)	NZ	NEW ZEALAND	NZL	NEW ZEALAND	Asia and the Pacific	FALSE	NA	High income	Island Nation	Temperate	-36.5117	174.748	0.0851062	8.51062	3
388830	Tea	GB	UNITED KINGDOM	FLK	FALKLAND ISLANDS (MALVINAS)		FALSE	NA		Island Nation	Subpolar	-51.9031	-61.1722	3.16505	316.505	2
359768	Teauaone	FR	FRANCE	PYF	FRENCH POLYNESIA	Asia and the Pacific	TRUE	Associate Member	High income	Nation with islands	Tropical	-23.0036	-134.955	0.32883	32.883	1
360190	Temoe	FR	FRANCE	PYF	FRENCH POLYNESIA	Asia and the Pacific	TRUE	Associate Member	High income	Nation with islands	Tropical	-23.3707	-134.483	0.264091	26.4091	1
459245	Tenarunga (Tenania)	FR	FRANCE	PYF	FRENCH POLYNESIA	Asia and the Pacific	TRUE	Associate Member	High income	Nation with islands	Tropical	-21.3439	-136.542	4.11267	411.267	3
3597681	Tepapuri	FR	FRANCE	PYF	FRENCH POLYNESIA	Asia and the Pacific	TRUE	Associate Member	High income	Nation with islands	Tropical	-23.0063	-134.946	0.285431	28.5431	1
364591	Teuaua (Ua-Uka)	FR	FRANCE	PYF	FRENCH POLYNESIA	Asia and the Pacific	TRUE	Associate Member	High income	Nation with islands	Tropical	-8.95421	-139.593	0.0525435	5.25435	3
389354	The Knobs	GB	UNITED KINGDOM	FLK	FALKLAND ISLANDS (MALVINAS)		FALSE	NA		Island Nation	Subpolar	-51.8027	-58.16	0.0750636	7.50636	1
463638	The Knobs Islet	GB	UNITED KINGDOM	FLK	FALKLAND ISLANDS (MALVINAS)		FALSE	NA		Island Nation	Subpolar	-51.797	-58.1688	0.00645486	0.645486	1
389093	Third	GB	UNITED KINGDOM	FLK	FALKLAND ISLANDS (MALVINAS)		FALSE	NA		Island Nation	Subpolar	-52.2037	-58.8765	0.0407512	4.07512	1
21081	Thistle	AU	AUSTRALIA	AUS	AUSTRALIA	Asia and the Pacific	FALSE	NA	High income	Nation with islands	Subtropical	-34.9987	136.146	40.9978	4099.78	1
332005	Three Bays	AU	AUSTRALIA	AUS	AUSTRALIA	Asia and the Pacific	FALSE	NA	High income	Nation with islands	Subtropical	-26.554	113.648	0.0447254	4.47254	1
334587	Tiam'bouene	FR	FRANCE	NCL	NEW CALEDONIA	Asia and the Pacific	TRUE	Associate Member	High income	Nation with islands	Tropical	-20.4055	164.036	0.217366	21.7366	1
358805	Tiarao	FR	FRANCE	PYF	FRENCH POLYNESIA	Asia and the Pacific	TRUE	Associate Member	High income	Nation with islands	Tropical	-15.2058	-147.8	0.0419328	4.19328	2
246048	Tiboulen de Maire	FR	FRANCE	FRA	FRANCE	Europe	FALSE	NA	High income	Nation with islands	Temperate	43.2141	5.32679	0.0240252	2.40252	1
389091	Tickle	GB	UNITED KINGDOM	FLK	FALKLAND ISLANDS (MALVINAS)		FALSE	NA		Island Nation	Subpolar	-51.9922	-59.6546	1.03978	103.978	1
389090	Tickle Islet	GB	UNITED KINGDOM	FLK	FALKLAND ISLANDS (MALVINAS)		FALSE	NA		Island Nation	Subpolar	-51.9965	-59.6702	0.0107666	1.07666	1
110000117	Tijeretas I	US	UNITED STATES	PRI	PUERTO RICO	Latin America and the Caribbean	TRUE	Associate Member	High income	Nation with islands	Tropical	17.9643	-67.071	0.0149865	1.49865	1
110000118	Tijeretas II	US	UNITED STATES	PRI	PUERTO RICO	Latin America and the Caribbean	TRUE	Associate Member	High income	Nation with islands	Tropical	17.9624	-67.0705	0.0136948	1.36948	1
26895	Tinui	NZ	NEW ZEALAND	NZL	NEW ZEALAND	Asia and the Pacific	FALSE	NA	High income	Island Nation	Temperate	-40.776	173.969	0.937974	93.7974	1
26860	Tiritiri Matangi	NZ	NEW ZEALAND	NZL	NEW ZEALAND	Asia and the Pacific	FALSE	NA	High income	Island Nation	Temperate	-36.6008	174.89	2.21497	221.497	1
27000	Titi	NZ	NEW ZEALAND	NZL	NEW ZEALAND	Asia and the Pacific	FALSE	NA	High income	Island Nation	Temperate	-40.9512	174.139	0.222852	22.2852	2
464048	Todos Santos Norte	MX	MEXICO	MEX	MEXICO	Latin America and the Caribbean	FALSE	NA	Upper middle income	Nation with islands	Subtropical	31.8107	-116.804	0.321194	32.1194	3
464021	Todos Santos Sur	MX	MEXICO	MEX	MEXICO	Latin America and the Caribbean	FALSE	NA	Upper middle income	Nation with islands	Subtropical	31.8009	-116.791	0.951365	95.1365	2
22655	Tollgate (East)	AU	AUSTRALIA	AUS	AUSTRALIA	Asia and the Pacific	FALSE	NA	High income	Nation with islands	Temperate	-35.7489	150.261	0.0598717	5.98717	1
22654	Tollgate (West)	AU	AUSTRALIA	AUS	AUSTRALIA	Asia and the Pacific	FALSE	NA	High income	Nation with islands	Temperate	-35.751	150.257	0.0811109	8.11109	1
241488	Tomé	FR	FRANCE	FRA	FRANCE	Europe	FALSE	NA	High income	Nation with islands	Temperate	48.8367	-3.408	0.355071	35.5071	1
30594	Tonga	NZ	NEW ZEALAND	NZL	NEW ZEALAND	Asia and the Pacific	FALSE	NA	High income	Island Nation	Temperate	-40.8903	173.067	0.0866485	8.66485	1
388956	Top	GB	UNITED KINGDOM	FLK	FALKLAND ISLANDS (MALVINAS)		FALSE	NA		Island Nation	Subpolar	-51.6724	-57.7452	0.155083	15.5083	1
393213	Top	GB	UNITED KINGDOM	FLK	FALKLAND ISLANDS (MALVINAS)		FALSE	NA		Island Nation	Subpolar	-51.438	-59.736	0.139835	13.9835	1
393215	Top Island Centre Islet	GB	UNITED KINGDOM	FLK	FALKLAND ISLANDS (MALVINAS)		FALSE	NA		Island Nation	Subpolar	-51.4301	-59.753	0.0117664	1.17664	1
393217	Top Island East Islet	GB	UNITED KINGDOM	FLK	FALKLAND ISLANDS (MALVINAS)		FALSE	NA		Island Nation	Subpolar	-51.4293	-59.7461	0.0164173	1.64173	1
393214	Top Island South Islet	GB	UNITED KINGDOM	FLK	FALKLAND ISLANDS (MALVINAS)		FALSE	NA		Island Nation	Subpolar	-51.4343	-59.7544	0.0650936	6.50936	1
393388	Top Island West Islet	GB	UNITED KINGDOM	FLK	FALKLAND ISLANDS (MALVINAS)		FALSE	NA		Island Nation	Subpolar	-51.4315	-59.7609	0.0188484	1.88484	1
359163	Toreauta (Tahanea Atoll)	FR	FRANCE	PYF	FRENCH POLYNESIA	Asia and the Pacific	TRUE	Associate Member	High income	Nation with islands	Tropical	-16.9774	-144.702	0.0720313	7.20313	1
116624	Torishima	JP	JAPAN	JPN	JAPAN	Asia and the Pacific	FALSE	NA	High income	Island Nation	Subtropical	27.6245	142.172	0.0338545	3.38545	1
333660	Townshend	AU	AUSTRALIA	AUS	AUSTRALIA	Asia and the Pacific	FALSE	NA	High income	Nation with islands	Tropical	-22.2785	150.51	65.6618	6566.18	1
241700	Trébéron	FR	FRANCE	FRA	FRANCE	Europe	FALSE	NA	High income	Nation with islands	Temperate	48.3049	-4.53034	0.0657278	6.57278	1
241496	Trielen	FR	FRANCE	FRA	FRANCE	Europe	FALSE	NA	High income	Nation with islands	Temperate	48.3726	-4.93825	0.155686	15.5686	2
331014	Trimouille	AU	AUSTRALIA	AUS	AUSTRALIA	Asia and the Pacific	FALSE	NA	High income	Nation with islands	Tropical	-20.3965	115.567	4.79262	479.262	1
391673	Trindade	BR	BRAZIL	BRA	BRAZIL	Latin America and the Caribbean	FALSE	NA	Upper middle income	Nation with islands	Tropical	-20.5082	-29.324	8.21344	821.344	5
9521	Tristan da Cunha	GB	UNITED KINGDOM	SHN	SAINT HELENA		FALSE	NA		Island Nation	Temperate	-37.1118	-12.284	95.9858	9598.58	1
15372	Tromelin	FR	FRANCE	ATF/MRT/MDG	FRENCH SOUTHERN TERRITORIES		FALSE	NA		Nation with islands	Tropical	-15.8917	54.523	0.881646	88.1646	2
332718	Truant	AU	AUSTRALIA	AUS	AUSTRALIA	Asia and the Pacific	FALSE	NA	High income	Nation with islands	Tropical	-11.6672	136.826	3.11882	311.882	1
352123	Tuinibeka	FJ	FIJI	FJI	FIJI	Asia and the Pacific	FALSE	UN Member	Upper middle income	Island Nation	Tropical	-16.0837	-179.168	0.0350345	3.50345	1
334534	Uatio	FR	FRANCE	NCL	NEW CALEDONIA	Asia and the Pacific	TRUE	Associate Member	High income	Nation with islands	Tropical	-22.7102	166.796	0.0528796	5.28796	1
160132	Ugamak	US	UNITED STATES	USA	UNITED STATES	North America	FALSE	NA	High income	Nation with islands	Subpolar	54.2093	-164.821	9.49032	949.032	1
334559	Uie	FR	FRANCE	NCL	NEW CALEDONIA	Asia and the Pacific	TRUE	Associate Member	High income	Nation with islands	Tropical	-22.7228	166.917	0.0220186	2.20186	1
164132	Ukolnoï	US	UNITED STATES	USA	UNITED STATES	North America	FALSE	NA	High income	Nation with islands	Subpolar	55.2255	-161.617	42.2891	4228.91	1
160109	Ulak	US	UNITED STATES	USA	UNITED STATES	North America	FALSE	NA	High income	Nation with islands	Subpolar	51.3599	-178.957	31.2921	3129.21	1
160278	Uliaga	US	UNITED STATES	USA	UNITED STATES	North America	FALSE	NA	High income	Nation with islands	Subpolar	53.0627	-169.764	8.58439	858.439	1
24158	Ulva	NZ	NEW ZEALAND	NZL	NEW ZEALAND	Asia and the Pacific	FALSE	NA	High income	Island Nation	Temperate	-46.9323	168.133	2.61411	261.411	2
160097	Umak	US	UNITED STATES	USA	UNITED STATES	North America	FALSE	NA	High income	Nation with islands	Subpolar	51.8822	-176.023	36.8585	3685.85	1
160114	Unalga	US	UNITED STATES	USA	UNITED STATES	North America	FALSE	NA	High income	Nation with islands	Subpolar	53.9744	-166.142	26.8136	2681.36	1
88888079	Unnamed Cape Wiwiki A (Snail Rock)	NZ	NEW ZEALAND	NZL	NEW ZEALAND	Asia and the Pacific	FALSE	NA	High income	Island Nation	Temperate	-35.1537	174.122	0.0110001	1.10001	3
88888080	Unnamed Cape Wiwiki B (Gorse Island)	NZ	NEW ZEALAND	NZL	NEW ZEALAND	Asia and the Pacific	FALSE	NA	High income	Island Nation	Temperate	-35.1527	174.122	0.00574316	0.574316	3
334563	Uo	FR	FRANCE	NCL	NEW CALEDONIA	Asia and the Pacific	TRUE	Associate Member	High income	Nation with islands	Tropical	-22.5173	166.769	0.0373792	3.73792	1
459034	Urupukapuka	NZ	NEW ZEALAND	NZL	NEW ZEALAND	Asia and the Pacific	FALSE	NA	High income	Island Nation	Temperate	-35.2148	174.232	2.4947	249.47	3
164156	Ushagat	US	UNITED STATES	USA	UNITED STATES	North America	FALSE	NA	High income	Nation with islands	Subpolar	58.9285	-152.265	26.7	2670	1
22735	Vache Marine	GB	UNITED KINGDOM	IOT	BRITISH INDIAN OCEAN TERRITORY	Asia and the Pacific	TRUE	NA		Island Nation	Tropical	-6.2348	71.2949	0.198278	19.8278	1
459246	Vahanga	FR	FRANCE	PYF	FRENCH POLYNESIA	Asia and the Pacific	TRUE	Associate Member	High income	Nation with islands	Tropical	-21.3328	-136.652	3.86084	386.084	2
457958	Varanus	AU	AUSTRALIA	AUS	AUSTRALIA	Asia and the Pacific	FALSE	NA	High income	Nation with islands	Tropical	-20.651	115.575	0.948827	94.8827	2
336045	Vatu-i-Ra	FJ	FIJI	FJI	FIJI	Asia and the Pacific	FALSE	UN Member	Upper middle income	Island Nation	Tropical	-17.3149	178.467	0.0237654	2.37654	1
463610	Venecia	EC	ECUADOR	ECU	ECUADOR	Latin America and the Caribbean	FALSE	NA	Upper middle income	Nation with islands	Tropical	-0.518409	-90.4758	0.158747	15.8747	1
239708	Ventotene	IT	ITALY	ITA	ITALY	Europe	FALSE	NA	High income	Nation with islands	Temperate	40.7931	13.4243	1.35854	135.854	1
15155	Verte	FR	FRANCE	ATF	FRENCH SOUTHERN TERRITORIES		FALSE	NA		Nation with islands	Temperate	-49.5065	70.0451	1.64858	164.858	1
352125	Vetauua (Korotuna)	FJ	FIJI	FJI	FIJI	Asia and the Pacific	FALSE	UN Member	Upper middle income	Island Nation	Tropical	-15.9524	-179.408	0.416247	41.6247	1
88888045	Violet	AU	AUSTRALIA	AUS	AUSTRALIA	Asia and the Pacific	FALSE	NA	High income	Nation with islands	Tropical	-20.3896	115.579	0.00353985	0.353985	1
335806	Viwa (Verata)	FJ	FIJI	FJI	FIJI	Asia and the Pacific	FALSE	UN Member	Upper middle income	Island Nation	Tropical	-17.9411	178.616	0.746294	74.6294	3
334538	Vua	FR	FRANCE	NCL	NEW CALEDONIA	Asia and the Pacific	TRUE	Associate Member	High income	Nation with islands	Tropical	-22.5766	166.747	0.0653472	6.53472	1
464045	Waewaetorea	NZ	NEW ZEALAND	NZL	NEW ZEALAND	Asia and the Pacific	FALSE	NA	High income	Island Nation	Temperate	-35.2045	174.216	0.657035	65.7035	2
26711	Waiheke	NZ	NEW ZEALAND	NZL	NEW ZEALAND	Asia and the Pacific	FALSE	NA	High income	Island Nation	Temperate	-36.796	175.103	92.4786	9247.86	3
26913	Waimate	NZ	NEW ZEALAND	NZL	NEW ZEALAND	Asia and the Pacific	FALSE	NA	High income	Island Nation	Temperate	-36.7642	175.418	0.779775	77.9775	1
30590	Wainui	NZ	NEW ZEALAND	NZL	NEW ZEALAND	Asia and the Pacific	FALSE	NA	High income	Island Nation	Temperate	-35.199	174.007	0.0176161	1.76161	1
457757	Wake	US	UNITED STATES	WAK	UNITED STATES MINOR OUTLYING ISLANDS	Asia and the Pacific	TRUE	NA		Nation with islands	Tropical	19.2883	166.642	5.47672	547.672	3
388785	Weddell	GB	UNITED KINGDOM	FLK	FALKLAND ISLANDS (MALVINAS)		FALSE	NA		Island Nation	Subpolar	-51.8786	-60.9978	256.736	25673.6	1
21643	Wedge	AU	AUSTRALIA	AUS	AUSTRALIA	Asia and the Pacific	FALSE	NA	High income	Nation with islands	Temperate	-43.1355	147.672	0.425688	42.5688	2
453697	West Fairfax	AU	AUSTRALIA	AUS	AUSTRALIA	Asia and the Pacific	FALSE	NA	High income	Nation with islands	Subtropical	-23.8603	152.368	0.0917154	9.17154	2
330931	West Islet	AU	AUSTRALIA	AUS	AUSTRALIA	Asia and the Pacific	FALSE	NA	High income	Nation with islands	Tropical	-12.2424	122.967	0.293587	29.3587	1
464022	West Lacepede	AU	AUSTRALIA	AUS	AUSTRALIA	Asia and the Pacific	FALSE	NA	High income	Nation with islands	Tropical	-16.8547	122.111	0.909651	90.9651	1
173161	West Limestone	CA	CANADA	CAN	CANADA	North America	FALSE	NA	High income	Nation with islands	Subpolar	52.9113	-131.623	0.100082	10.0082	1
463148	West Maiden	AG	ANTIGUA AND BARBUDA	ATG	ANTIGUA AND BARBUDA	Latin America and the Caribbean	FALSE	UN Member	High income	Island Nation	Tropical	17.0957	-61.8873	0.0111694	1.11694	2
425502	West Seal Dog	GB	UNITED KINGDOM	VGB	VIRGIN ISLANDS, BRITISH	Latin America and the Caribbean	TRUE	Associate Member	High income	Island Nation	Tropical	18.507	-64.4347	0.0170839	1.70839	1
26910	Whakaterepapanui	NZ	NEW ZEALAND	NZL	NEW ZEALAND	Asia and the Pacific	FALSE	NA	High income	Island Nation	Temperate	-40.7533	173.993	0.756076	75.6076	2
26862	Whatupuke (Mauiroto)	NZ	NEW ZEALAND	NZL	NEW ZEALAND	Asia and the Pacific	FALSE	NA	High income	Island Nation	Temperate	-35.8895	174.754	0.903677	90.3677	1
23972	Whenua Hou/ Codfish	NZ	NEW ZEALAND	NZL	NEW ZEALAND	Asia and the Pacific	FALSE	NA	High income	Island Nation	Temperate	-46.7734	167.631	15.2485	1524.85	3
27037	Whenuakura (Whangamata)	NZ	NEW ZEALAND	NZL	NEW ZEALAND	Asia and the Pacific	FALSE	NA	High income	Island Nation	Temperate	-37.2199	175.896	0.0435156	4.35156	2
464093	White (Sandy) Cay	BS	BAHAMAS	BHS	BAHAMAS	Latin America and the Caribbean	FALSE	UN Member	High income	Island Nation	Tropical	23.403	-75.4347	0.158033	15.8033	2
464194	William Dean Cay	GB	UNITED KINGDOM	TCA	TURKS AND CAICOS ISLANDS	Latin America and the Caribbean	TRUE	Associate Member	High income	Island Nation	Tropical	21.7373	-72.2712	0.00596399	0.596399	1
26761	Wood	NZ	NEW ZEALAND	NZL	NEW ZEALAND	Asia and the Pacific	FALSE	NA	High income	Island Nation	Temperate	-36.1523	175.334	0.0146121	1.46121	1
21998	Wooded	AU	AUSTRALIA	AUS	AUSTRALIA	Asia and the Pacific	FALSE	NA	High income	Nation with islands	Subtropical	-28.7515	113.806	0.149201	14.9201	1
332968	Woody	AU	AUSTRALIA	AUS	AUSTRALIA	Asia and the Pacific	FALSE	NA	High income	Nation with islands	Tropical	-16.3882	145.569	0.60274	60.274	1
335818	Yadua Taba	FJ	FIJI	FJI	FIJI	Asia and the Pacific	FALSE	UN Member	Upper middle income	Island Nation	Tropical	-16.8337	178.279	0.696275	69.6275	1
104195	Yomejima	JP	JAPAN	JPN	JAPAN	Asia and the Pacific	FALSE	NA	High income	Island Nation	Subtropical	27.4963	142.21	0.612409	61.2409	1
386026	York	AG	ANTIGUA AND BARBUDA	ATG	ANTIGUA AND BARBUDA	Latin America and the Caribbean	FALSE	UN Member	High income	Island Nation	Tropical	17.0532	-61.6692	0.0716477	7.16477	2
160041	Yunaska	US	UNITED STATES	USA	UNITED STATES	North America	FALSE	NA	High income	Nation with islands	Subpolar	52.6285	-170.703	168.922	16892.2	1
239719	Zannone	IT	ITALY	ITA	ITALY	Europe	FALSE	NA	High income	Nation with islands	Temperate	40.9687	13.0549	1.05738	105.738	1
240595	Zembretta	TN	TUNISIA	TUN	TUNISIA	Africa	FALSE	NA	Lower middle income	Nation with islands	Temperate	37.1064	10.8746	0.0660197	6.60197	1
240597	Zembrettina	TN	TUNISIA	TUN	TUNISIA	Africa	FALSE	NA	Lower middle income	Nation with islands	Temperate	37.1063	10.8707	0.0048723	0.48723	1
